# Supplementary material for: Role of 5-methylcytosine in determining the prognosis, tumor microenvironment, and applicability of precision medicine in patients with hepatocellular carcinoma
Source: Front Genet. 2022 Sep 16;13:984033. doi: 10.3389/fgene.2022.984033 (PMC9523584; doi:10.3389/fgene.2022.984033)
Supplement: Supplementary file 1 [file Table2.XLSX]

## Sheet: A
197 DEGs between 5mC subtypes and their prognostic value
Gene symbol	Hazard Ratio	95% Confidence interval	P Value in univariate Cox	logFC	adj.P.Val in limma
DNMT1	1.31	1.14 - 1.51	0.000105691	1.22544	3.90175e-179
KNTC1	1.33	1.18 - 1.5	3.90595e-06	1.2025	9.29823e-145
MCM2	1.36	1.22 - 1.52	2.30266e-08	1.30983	2.25814e-124
GINS1	1.39	1.26 - 1.54	2.17695e-10	1.41838	3.4229e-124
MCM3	1.32	1.16 - 1.5	2.59356e-05	1.08841	7.53076e-124
BUB1B	1.44	1.27 - 1.62	2.94875e-09	1.14844	6.33119e-120
FOXM1	1.43	1.27 - 1.6	2.47307e-09	1.23118	2.51096e-119
MKI67	1.38	1.23 - 1.54	4.22909e-08	1.18048	1.1288e-114
SMC4	1.38	1.21 - 1.58	3.12764e-06	1.01742	2.44566e-114
KIF11	1.4	1.25 - 1.58	2.15458e-08	1.09139	2.15168e-113
RAD51AP1	1.41	1.24 - 1.61	1.00523e-07	1.04422	7.05853e-113
TTK	1.43	1.28 - 1.6	1.93828e-10	1.22587	1.5369e-111
TACC3	1.44	1.26 - 1.64	4.67082e-08	1.03632	2.8806e-111
ECT2	1.39	1.25 - 1.55	1.51448e-09	1.2308	6.5747e-111
KIF4A	1.33	1.19 - 1.49	2.92479e-07	1.18023	1.75721e-110
LMNB1	1.35	1.21 - 1.51	6.94391e-08	1.12821	1.96946e-110
NUSAP1	1.33	1.19 - 1.49	4.62808e-07	1.2573	5.27876e-110
KIF23	1.48	1.31 - 1.66	1.49213e-10	1.00911	6.6143e-107
MELK	1.46	1.29 - 1.66	3.87763e-09	1.01962	9.93312e-107
RFC4	1.48	1.3 - 1.69	3.61907e-09	1.04062	4.5531e-106
ZWINT	1.38	1.23 - 1.55	2.4383e-08	1.16164	4.76813e-106
PRC1	1.38	1.24 - 1.54	1.71215e-09	1.32955	9.12701e-106
TPX2	1.38	1.24 - 1.52	7.95013e-10	1.31378	6.6726e-105
TOP2A	1.27	1.17 - 1.38	6.47929e-09	1.68372	2.66036e-104
DTL	1.28	1.15 - 1.43	5.3261e-06	1.21643	4.27801e-104
CEP55	1.36	1.22 - 1.52	2.42766e-08	1.14412	5.4879e-104
KIF20A	1.45	1.29 - 1.62	1.70167e-10	1.18201	9.48084e-104
MYBL2	1.3	1.18 - 1.44	1.11204e-07	1.31027	1.46296e-103
MCM6	1.45	1.28 - 1.64	1.00667e-08	1.11041	3.41516e-103
CKAP4	1.47	1.29 - 1.67	1.23148e-08	1.04621	8.24599e-102
NCAPG	1.49	1.32 - 1.68	1.13875e-10	1.06053	4.10507e-101
TROAP	1.36	1.21 - 1.54	5.53176e-07	1.00737	1.06471e-99
CDC6	1.31	1.18 - 1.45	5.12861e-07	1.1605	1.99681e-99
CCNB2	1.28	1.15 - 1.43	3.70841e-06	1.29638	6.20968e-99
TYMS	1.3	1.17 - 1.45	1.30437e-06	1.19041	9.73715e-95
CDC20	1.32	1.22 - 1.44	1.43015e-10	1.54351	3.89383e-94
CENPF	1.3	1.17 - 1.44	6.23551e-07	1.26819	1.65319e-93
MMD	1.31	1.17 - 1.47	2.17038e-06	1.14749	3.31502e-92
LRRC1	1.21	1.1 - 1.33	9.00002e-05	1.30029	1.11281e-90
CENPM	1.46	1.3 - 1.63	2.88589e-11	1.04595	1.45216e-87
CCNA2	1.25	1.13 - 1.39	1.23634e-05	1.10042	8.26622e-87
CCNB1	1.4	1.26 - 1.55	1.7994e-10	1.27421	6.82994e-84
PAFAH1B3	1.33	1.19 - 1.48	4.68222e-07	1.10611	3.4168e-83
MAPK13	1.19	1.09 - 1.3	0.000180298	1.23695	7.53511e-83
ARID3A	1.16	1.06 - 1.27	0.00113198	1.23017	9.05367e-83
RRM2	1.34	1.21 - 1.47	3.36821e-09	1.26107	4.50405e-82
KIFC1	1.33	1.19 - 1.49	6.13036e-07	1.09048	1.98251e-81
NEK2	1.32	1.18 - 1.47	6.6581e-07	1.09789	7.01844e-80
ASPM	1.28	1.16 - 1.42	1.05047e-06	1.22864	3.22127e-77
BIRC5	1.38	1.24 - 1.53	2.87633e-09	1.0553	3.9281e-72
MAD2L1	1.36	1.22 - 1.51	6.66342e-09	1.04129	8.61122e-69
MARCKSL1	1.38	1.24 - 1.54	3.77625e-09	1.02743	1.48469e-67
IGF2BP2	1.19	1.09 - 1.3	0.000130093	1.19088	2.73405e-67
CDKN3	1.35	1.22 - 1.48	1.71145e-09	1.14679	6.65292e-64
GAL3ST1	1.19	1.1 - 1.29	3.05924e-05	1.15087	6.59089e-59
SPHK1	1.11	1.02 - 1.2	0.0125055	1.1568	6.64935e-57
PLP2	1.15	1.05 - 1.26	0.00261695	1.07411	6.33605e-51
IGF2BP3	1.28	1.17 - 1.4	3.32837e-08	1.00906	4.22729e-50
VIL1	1.12	1.05 - 1.2	0.00122775	1.38447	6.2668e-48
DUSP9	1.13	1.06 - 1.21	0.000218339	1.39099	7.69778e-48
AFP	1.04	1 - 1.08	0.0567959	2.36999	8.26272e-48
DSG2	1.18	1.08 - 1.29	0.000128907	1.1175	5.09483e-45
LAMB1	1.22	1.12 - 1.34	1.12326e-05	1.00594	1.22425e-44
CLGN	1.16	1.07 - 1.26	0.000221516	1.07828	4.0893e-43
PEG10	1.06	1.01 - 1.1	0.0126222	2.03329	6.68794e-43
CD24	1.1	1.05 - 1.17	0.000308769	1.77421	1.79195e-42
ZNF83	1.08	1 - 1.17	0.053961	1.06771	4.29663e-42
MEP1A	1.14	1.07 - 1.21	4.54943e-05	1.23196	1.33237e-37
TMED3	1.07	0.99 - 1.14	0.0862355	1.13326	3.69695e-34
SOX9	1.12	1.04 - 1.21	0.00250921	1.07304	4.95549e-33
CCL20	1.1	1.05 - 1.16	0.00030168	1.47442	2.21737e-31
MMP9	1.09	1.02 - 1.16	0.0117554	1.06597	2.78074e-29
FXYD2	1.03	0.98 - 1.09	0.188424	1.33835	2.27479e-27
KRT19	1.05	0.99 - 1.11	0.077218	1.19689	4.85851e-26
ACSL4	1.07	1.01 - 1.13	0.024574	1.19965	5.65692e-26
DKK1	1.1	1.04 - 1.15	0.000229415	1.32171	4.32144e-25
AGR2	1.11	1.06 - 1.17	6.37609e-05	1.09293	1.20907e-22
GPC3	1.03	0.99 - 1.08	0.17638	1.33807	1.50392e-18
DLK1	1.05	1.01 - 1.1	0.0274908	1.16612	9.7449e-16
SPINK1	1.06	1.02 - 1.1	0.00511076	1.18246	1.28163e-10
SLC27A5	0.83	0.78 - 0.89	2.29415e-08	-2.00816	8.47518e-101
GLYAT	0.88	0.83 - 0.93	2.08209e-06	-2.26844	6.13264e-88
AKR7A3	0.88	0.82 - 0.94	0.000117041	-1.84398	1.06365e-87
DCXR	0.84	0.78 - 0.91	4.17137e-05	-1.5169	5.37585e-85
ABCB4	0.89	0.83 - 0.95	0.000490237	-1.73174	2.76131e-84
HPD	0.93	0.89 - 0.97	0.000911808	-2.81904	3.21115e-84
HPR	0.9	0.85 - 0.94	5.06771e-05	-2.10832	3.37151e-80
CES2	0.85	0.79 - 0.92	3.00085e-05	-1.48515	1.1013e-76
MASP2	0.84	0.79 - 0.9	1.97765e-07	-1.67104	9.12018e-75
GYS2	0.86	0.81 - 0.92	1.49887e-06	-1.82822	3.06984e-72
HSD11B1	0.93	0.89 - 0.97	0.000538579	-2.5996	3.97404e-72
SLC10A1	0.88	0.84 - 0.92	8.73164e-09	-2.37115	5.19277e-71
AQP9	0.88	0.84 - 0.93	2.05683e-06	-1.96441	8.18221e-67
HAO1	0.87	0.82 - 0.93	6.07958e-06	-1.60231	2.54613e-64
TAT	0.9	0.85 - 0.94	1.84982e-05	-2.15733	1.24146e-63
HGD	0.85	0.79 - 0.92	0.000107972	-1.17737	1.05547e-60
ALDH1L1	0.92	0.86 - 0.97	0.00559287	-1.70441	2.32328e-60
CFHR4	0.86	0.81 - 0.91	1.27144e-07	-1.8144	3.08735e-60
ADH1B	0.87	0.83 - 0.92	3.47889e-08	-1.98242	5.19829e-60
ITIH4	0.88	0.81 - 0.95	0.000851746	-1.24298	9.04389e-60
HP	0.9	0.85 - 0.96	0.00106286	-1.53563	8.30853e-58
AZGP1	0.91	0.85 - 0.97	0.00489765	-1.36281	1.12614e-57
PCK1	0.9	0.86 - 0.94	2.49102e-05	-2.01537	3.00366e-57
SEC14L2	0.84	0.78 - 0.91	3.33131e-05	-1.28534	3.08323e-57
C8A	0.89	0.83 - 0.94	0.000201743	-1.45871	6.89504e-57
NR1I3	0.87	0.81 - 0.93	8.13644e-05	-1.43853	2.23456e-55
ABCA6	0.82	0.76 - 0.89	4.66661e-06	-1.16941	7.42977e-55
C6	0.87	0.82 - 0.93	9.60318e-06	-1.53076	2.30033e-54
RBP4	0.85	0.79 - 0.92	3.59344e-05	-1.13296	2.45226e-54
MAT1A	0.9	0.83 - 0.96	0.0034472	-1.17924	2.22201e-52
AOX1	0.95	0.9 - 1.01	0.0992113	-1.61913	5.69065e-52
CTH	0.89	0.83 - 0.96	0.00145935	-1.45324	1.93324e-51
PON1	0.88	0.83 - 0.92	1.55513e-06	-1.55948	2.32614e-51
ABCB11	0.86	0.79 - 0.94	0.000587749	-1.19301	2.86131e-51
EHHADH	0.83	0.77 - 0.9	6.38772e-06	-1.13585	2.88704e-51
TSKU	0.95	0.88 - 1.04	0.262501	-1.16731	1.34174e-50
F11	0.8	0.73 - 0.87	1.45498e-07	-1.04577	1.68278e-50
NAT2	0.89	0.83 - 0.95	0.000743719	-1.38048	7.24909e-50
CPB2	0.88	0.82 - 0.95	0.000550058	-1.08581	1.89182e-49
APOF	0.91	0.86 - 0.96	0.00106109	-1.62967	3.51939e-49
SERPINC1	0.9	0.85 - 0.94	2.72169e-05	-1.62895	4.94844e-49
SLC22A1	0.86	0.82 - 0.91	2.31523e-09	-2.08317	1.18799e-48
HPX	0.86	0.81 - 0.91	6.06357e-07	-1.34466	1.31977e-48
CYP4F2	0.89	0.83 - 0.96	0.0017449	-1.28079	2.92688e-48
CD14	0.81	0.74 - 0.88	4.63666e-07	-1.03544	1.06406e-47
CDO1	0.88	0.83 - 0.94	2.76565e-05	-1.38384	1.16128e-47
CCL16	0.91	0.86 - 0.97	0.00238245	-1.4663	1.60989e-47
CYP3A4	0.92	0.88 - 0.95	3.41685e-05	-2.3033	3.1788e-47
BAAT	0.89	0.83 - 0.95	0.000965958	-1.20929	3.2479e-47
C4BPA	0.92	0.86 - 0.98	0.00565437	-1.36504	4.02161e-47
AADAC	0.91	0.85 - 0.97	0.00692948	-1.21427	3.32522e-46
F9	0.91	0.86 - 0.95	9.20268e-05	-1.71088	4.28713e-46
PON3	0.87	0.81 - 0.94	0.000810268	-1.04925	5.26388e-46
ANGPTL3	0.93	0.87 - 1	0.0476884	-1.23693	3.2417e-45
SLC27A2	0.87	0.81 - 0.93	0.00012806	-1.17535	4.66621e-45
RDH16	0.86	0.81 - 0.91	3.03757e-07	-1.5507	1.49354e-44
F13B	0.87	0.81 - 0.92	8.8254e-06	-1.29797	1.59197e-44
CYP4F11	0.9	0.83 - 0.98	0.0200674	-1.05034	2.1758e-44
OSGIN1	0.92	0.85 - 1.01	0.0668316	-1.09039	3.87779e-44
UGT2B15	0.87	0.83 - 0.92	2.98925e-07	-1.52512	7.69026e-44
EPHX1	0.87	0.81 - 0.94	0.000363838	-1.11771	2.02738e-43
FMO3	0.88	0.83 - 0.93	1.16569e-05	-1.42112	2.74851e-43
OGDHL	0.83	0.77 - 0.9	3.14667e-06	-1.15355	3.12223e-43
DAO	0.86	0.79 - 0.93	9.114e-05	-1.12531	8.27547e-43
PFKFB1	0.83	0.75 - 0.9	3.80708e-05	-1.00661	8.66621e-43
CYP1A2	0.92	0.87 - 0.98	0.00545197	-1.70655	9.67209e-43
CYP2A6	0.92	0.88 - 0.96	3.28842e-05	-2.2978	1.02146e-42
CYP2C9	0.88	0.83 - 0.93	1.13992e-05	-1.44251	1.21808e-42
CPN2	0.89	0.83 - 0.96	0.00128816	-1.16666	2.49982e-42
OTC	0.9	0.85 - 0.95	0.000351305	-1.45744	3.31275e-42
PLG	0.9	0.85 - 0.96	0.000598333	-1.29637	4.30406e-42
DNASE1L3	0.77	0.7 - 0.84	3.59411e-09	-1.01614	2.56787e-41
CYP4A11	0.85	0.8 - 0.91	5.80371e-07	-1.31106	4.85526e-41
CFHR2	0.88	0.83 - 0.93	2.19452e-05	-1.27736	2.59308e-40
CYP2C8	0.89	0.85 - 0.94	5.73195e-06	-1.57194	6.81625e-40
C8B	0.85	0.79 - 0.91	2.83358e-06	-1.09318	2.6888e-39
ANXA10	0.81	0.75 - 0.87	1.79921e-08	-1.20827	2.93651e-39
ABCA8	0.89	0.83 - 0.96	0.00229926	-1.10379	2.6213e-37
BHMT	0.9	0.86 - 0.95	4.60678e-05	-1.58305	3.16582e-37
ITIH1	0.89	0.83 - 0.95	0.000626087	-1.067	5.08923e-37
CYP2B6	0.93	0.87 - 1	0.052295	-1.1821	5.85222e-37
F12	0.86	0.8 - 0.92	3.56447e-05	-1.00555	6.46539e-36
CYP1A1	0.92	0.86 - 0.99	0.0222968	-1.35546	9.88764e-36
APOC3	0.89	0.84 - 0.94	3.66129e-05	-1.24717	1.38702e-35
ADH6	0.88	0.81 - 0.95	0.000806275	-1.01875	3.69936e-35
HRG	0.9	0.86 - 0.94	1.05971e-06	-1.64285	1.37089e-34
MT1X	0.94	0.88 - 0.99	0.0264336	-1.36541	3.84605e-34
DPYS	0.89	0.84 - 0.94	7.32353e-05	-1.1403	1.32888e-32
GNMT	0.87	0.83 - 0.92	2.25846e-06	-1.40172	5.42965e-32
SULT2A1	0.9	0.86 - 0.94	9.77798e-06	-1.40705	5.63948e-32
IGFBP2	0.95	0.89 - 1.01	0.088098	-1.22056	1.33285e-31
CFHR5	0.92	0.87 - 0.96	0.000475494	-1.49786	8.19319e-31
AFM	0.87	0.82 - 0.91	1.80056e-07	-1.26626	1.89856e-30
AKR1C4	0.95	0.89 - 1.02	0.135867	-1.14124	2.13759e-30
ADH1A	0.9	0.85 - 0.95	6.23559e-05	-1.25825	2.96133e-30
APCS	0.9	0.85 - 0.95	8.5442e-05	-1.22203	3.45678e-30
SLC1A2	0.92	0.85 - 1	0.0448347	-1.01239	8.69246e-30
ALDOB	0.91	0.86 - 0.95	9.57396e-05	-1.36012	1.63692e-29
SLCO1B1	0.88	0.83 - 0.94	0.000138345	-1.06619	1.89881e-29
FABP4	0.9	0.84 - 0.96	0.00168829	-1.12926	2.82671e-29
TTR	0.89	0.84 - 0.94	4.49337e-05	-1.1693	3.97687e-29
MBL2	0.92	0.86 - 0.98	0.00622433	-1.10053	6.14401e-27
KNG1	0.89	0.84 - 0.94	3.03031e-05	-1.00027	2.55712e-26
FETUB	0.87	0.81 - 0.93	2.78183e-05	-1.07295	1.04849e-25
AGXT	0.88	0.83 - 0.93	7.665e-06	-1.1072	1.79216e-25
GBA3	0.9	0.85 - 0.96	0.00170407	-1.07372	7.5165e-25
UPB1	0.86	0.81 - 0.91	4.24341e-07	-1.00459	8.21184e-25
LECT2	0.91	0.86 - 0.95	0.000107329	-1.25864	7.07863e-24
IGFBP1	1	0.94 - 1.07	0.886542	-1.02614	2.82109e-22
CYP2E1	0.96	0.93 - 1	0.052281	-1.60427	1.88009e-20
SDS	0.92	0.88 - 0.96	0.000228865	-1.44143	3.37097e-20
SPP2	0.89	0.85 - 0.93	3.26443e-06	-1.19348	4.98855e-20
C9	0.97	0.93 - 1.01	0.170148	-1.40628	1.41402e-17
CPS1	0.92	0.88 - 0.96	0.000113744	-1.15152	1.99363e-17
HAO2	0.88	0.83 - 0.93	1.23101e-05	-1.02241	3.39243e-17
ALDH3A1	0.99	0.94 - 1.04	0.628331	-1.03126	1.03186e-14
CYP7A1	0.9	0.85 - 0.94	9.22587e-06	-1.04703	3.77652e-13

## Sheet: B
The detailed information of signatures screened by LASSO
Gene symbol	Coefficient	Hazard Ratio	95% Confidence interval	P Value in univariate Cox	logFC	adj.P.Val in limma
MCM3	-0.0753408	1.32	1.16 - 1.5	2.59e-05	1.08841	7.53e-124
CDC20	0.129651	1.32	1.22 - 1.44	1.43e-10	1.54351	3.89e-94
CENPM	0.169661	1.46	1.3 - 1.63	2.89e-11	1.04595	1.45e-87
BIRC5	0.0480356	1.38	1.24 - 1.53	2.88e-09	1.0553	3.93e-72
MARCKSL1	0.0484819	1.38	1.24 - 1.54	3.78e-09	1.02743	1.48e-67
IGF2BP2	-0.0618475	1.19	1.09 - 1.3	0.000130093	1.19088	2.73e-67
CDKN3	0.00993416	1.35	1.22 - 1.48	1.71e-09	1.14679	6.65e-64
GAL3ST1	0.0689776	1.19	1.1 - 1.29	3.06e-05	1.15087	6.59e-59
PLP2	-0.096045	1.15	1.05 - 1.26	0.00261695	1.07411	6.34e-51
MEP1A	0.107068	1.14	1.07 - 1.21	4.55e-05	1.23196	1.33e-37
DKK1	0.0591363	1.1	1.04 - 1.15	0.000229415	1.32171	4.32e-25
AGR2	0.00532423	1.11	1.06 - 1.17	6.38e-05	1.09293	1.21e-22
SPINK1	0.018573	1.06	1.02 - 1.1	0.00511076	1.18246	1.28e-10
HSD11B1	0.00572471	0.93	0.89 - 0.97	0.000538579	-2.5996	3.97e-72
CYP4F2	0.104062	0.89	0.83 - 0.96	0.0017449	-1.28079	2.93e-48
F9	0.0022197	0.91	0.86 - 0.95	9.2e-05	-1.71088	4.29e-46
DNASE1L3	-0.200535	0.77	0.7 - 0.84	3.59e-09	-1.01614	2.57e-41
ANXA10	-0.0030421	0.81	0.75 - 0.87	1.8e-08	-1.20827	2.94e-39
APOC3	0.0396424	0.89	0.84 - 0.94	3.66e-05	-1.24717	1.39e-35
CFHR5	-0.0348842	0.92	0.87 - 0.96	0.000475494	-1.49786	8.19e-31
APCS	-0.0520035	0.9	0.85 - 0.95	8.54e-05	-1.22203	3.46e-30
ALDOB	0.0467445	0.91	0.86 - 0.95	9.57e-05	-1.36012	1.64e-29
MBL2	0.0028257	0.92	0.86 - 0.98	0.00622433	-1.10053	6.14e-27
FETUB	-0.0588195	0.87	0.81 - 0.93	2.78e-05	-1.07295	1.05e-25
CPS1	-0.00687671	0.92	0.88 - 0.96	0.000113744	-1.15152	1.99e-17

## Sheet: C
138 DEGs between high 5mC group and low 5mC group
Gene symbol	logFC	AveExpr	t	P.Value	adj.P.Val	B
CDC20	1.83043	5.2574	30.6749	8.5133e-156	7.75987e-152	345.321
DNASE1L3	-1.69747	5.11735	-28.923	2.48778e-142	1.13381e-138	314.428
CENPM	1.23467	4.05052	28.8773	5.55831e-142	1.6888e-138	313.627
TPX2	1.41371	5.29738	28.1783	1.17647e-136	2.68088e-133	301.409
TOP2A	1.7794	6.27005	27.2736	8.26246e-130	1.50625e-126	285.702
CCNB1	1.4767	5.27435	27.2052	2.70528e-129	4.10977e-126	284.52
BIRC5	1.30146	4.36843	26.9989	9.63741e-128	1.25493e-124	280.96
FOXM1	1.2084	4.31302	26.5322	3.03632e-124	3.45951e-121	272.935
GINS1	1.36822	4.9288	26.5097	4.46755e-124	4.52463e-121	272.55
CDCA3	1.06922	3.98156	26.4825	7.13829e-124	6.50655e-121	272.083
KIF2C	1.01272	3.65703	26.3179	1.20896e-122	1.00179e-119	269.264
PRC1	1.36446	5.26949	26.2963	1.75252e-122	1.33118e-119	268.894
KIF4A	1.1886	4.02319	26.2781	2.39505e-122	1.6793e-119	268.583
CCNB2	1.36353	4.82999	26.1404	2.54192e-121	1.65497e-118	266.229
TTK	1.22483	3.85514	26.1241	3.36271e-121	2.04341e-118	265.951
KIF20A	1.20773	4.23649	25.7973	8.99084e-119	5.12197e-116	260.383
TROAP	1.03316	3.83187	25.2889	5.13774e-115	2.60169e-112	251.764
BUB1B	1.0892	3.92543	25.2729	6.73289e-115	3.23002e-112	251.495
NEK2	1.23559	4.0401	25.1666	4.08073e-114	1.85979e-111	249.699
MCM2	1.20862	4.70406	24.8233	1.34522e-111	5.83891e-109	243.923
AURKB	1.00721	3.84092	24.3512	3.72968e-108	1.47809e-105	236.025
MYBL2	1.28713	4.26157	24.3044	8.16956e-108	3.10273e-105	235.244
CDC6	1.15111	3.90107	24.0366	7.12592e-106	2.49818e-103	230.793
KIFC1	1.17097	4.58437	23.7893	4.34173e-104	1.41339e-101	226.698
CDKN3	1.37062	4.95714	23.7306	1.14887e-103	3.49064e-101	225.729
CDCA8	1.00149	4.18776	23.7246	1.27056e-103	3.73585e-101	225.629
NCAPG	1.03158	4.12021	23.6114	8.27483e-103	2.35703e-100	223.762
TRIP13	1.02076	3.91637	23.4263	1.75824e-101	4.72789e-99	220.718
NUSAP1	1.17372	5.36944	23.4261	1.76356e-101	4.72789e-99	220.715
ZWINT	1.08671	4.79922	22.9957	2.07092e-98	5.24344e-96	213.673
MKI67	1.06309	4.11735	22.8288	3.16607e-97	7.59439e-95	210.957
CCNA2	1.11158	4.84452	22.7039	2.42349e-96	5.52252e-94	208.93
RRM2	1.29508	5.12601	22.4473	1.5616e-94	3.1631e-92	204.78
ECT2	1.10762	4.37317	22.3646	5.95033e-94	1.15398e-91	203.448
DTL	1.1227	4.31319	22.3185	1.2546e-93	2.38243e-91	202.705
CENPF	1.19291	4.5777	21.5109	5.21495e-88	8.80264e-86	189.819
CEP55	1.02066	3.61952	21.2909	1.70273e-86	2.54433e-84	186.347
PAFAH1B3	1.08265	4.921	21.1923	8.08099e-86	1.14212e-83	184.796
ASPM	1.24264	5.12679	21.1918	8.14459e-86	1.14212e-83	184.788
MAD2L1	1.0916	4.45865	20.7426	9.37602e-83	1.23859e-80	177.769
PBK	1.07973	4.15716	20.484	5.23795e-81	6.72449e-79	173.762
CKS2	1.03739	7.19667	20.1685	6.86245e-79	8.34016e-77	168.908
TYMS	1.0513	6.00572	19.9278	2.75384e-77	3.06113e-75	165.231
MEP1A	1.49815	3.5411	17.4159	3.35134e-61	2.36802e-59	128.363
IGF2BP3	1.06241	3.46507	17.2888	2.0177e-60	1.40392e-58	126.577
GLYAT	-1.82817	6.14204	-17.0488	5.86067e-59	3.73566e-57	123.225
CFHR4	-1.73023	6.90529	-17.0195	8.82409e-59	5.58553e-57	122.817
GYS2	-1.59458	5.89459	-16.8837	5.83882e-58	3.57187e-56	120.937
HPD	-2.25982	9.14027	-16.5522	5.66616e-56	3.24824e-54	116.386
C6	-1.47934	8.45239	-16.3247	1.26572e-54	6.90843e-53	113.296
SLC10A1	-2.01534	7.50654	-16.2111	5.90129e-54	3.2018e-52	111.764
FABP4	-1.45427	5.35569	-16.059	4.59087e-53	2.41883e-51	109.724
SLC22A1	-2.07299	6.79551	-15.876	5.33022e-52	2.6695e-50	107.285
OGDHL	-1.21071	6.21766	-15.8154	1.19492e-51	5.91941e-50	106.483
SLC27A5	-1.43373	8.36563	-15.8053	1.36699e-51	6.73521e-50	106.349
TAT	-1.87839	7.85818	-15.7197	4.25911e-51	2.04325e-49	105.219
CYP3A4	-2.29669	7.58922	-15.648	1.09997e-50	5.16816e-49	104.275
PCK1	-1.81297	9.03451	-15.4224	2.13686e-49	9.73874e-48	101.325
AKR7A3	-1.36858	7.04463	-15.4174	2.28062e-49	1.03422e-47	101.261
CYP2C8	-1.67822	7.73056	-15.4098	2.51956e-49	1.13692e-47	101.161
HSD11B1	-2.07518	8.08377	-15.1708	5.64575e-48	2.40472e-46	98.07
GAL3ST1	1.00154	3.67045	15.0647	2.22085e-47	9.21523e-46	96.7084
NAT2	-1.29413	4.9733	-14.9992	5.14982e-47	2.11444e-45	95.8723
ADH1B	-1.68658	9.8419	-14.8181	5.21796e-46	2.0679e-44	93.5704
CYP1A2	-1.69532	5.24413	-14.7256	1.68768e-45	6.54606e-44	92.4036
SEC14L2	-1.11028	5.8588	-14.7025	2.26216e-45	8.62746e-44	92.1124
ABCB4	-1.25106	6.99386	-14.6352	5.29283e-45	2.00183e-43	91.2676
CES2	-1.1184	8.7493	-14.6324	5.48429e-45	2.06567e-43	91.2323
CYP2C9	-1.41936	8.50065	-14.5427	1.69733e-44	6.28303e-43	90.1095
HPR	-1.53957	8.60165	-14.4463	5.67971e-44	2.04627e-42	88.9091
VIL1	1.27165	5.04871	14.3289	2.45354e-43	8.47124e-42	87.455
ANXA10	-1.21389	5.78105	-14.222	9.23111e-43	3.00506e-41	86.1384
C7	-1.43551	5.2228	-14.1845	1.46636e-42	4.7063e-41	85.6785
CLGN	1.02729	3.98528	14.0971	4.30281e-42	1.33402e-40	84.609
AQP9	-1.51509	7.86699	-14.001	1.39609e-41	4.13162e-40	83.4396
C8A	-1.21034	8.64347	-13.9865	1.66646e-41	4.89994e-40	83.2637
HPX	-1.19912	10.6667	-13.9549	2.45252e-41	7.14207e-40	82.8798
AFP	2.12677	5.75301	13.9301	3.31856e-41	9.60277e-40	82.5794
DKK1	1.61657	4.20666	13.7983	1.64155e-40	4.56181e-39	80.9912
F9	-1.54725	7.6398	-13.7758	2.15557e-40	5.95394e-39	80.7206
HP	-1.24683	11.1896	-13.7603	2.59884e-40	7.15662e-39	80.5349
DUSP9	1.23254	4.64008	13.7339	3.57171e-40	9.71824e-39	80.219
ABCB11	-1.02127	4.55837	-13.7086	4.8458e-40	1.30679e-38	79.916
C4BPA	-1.21408	10.6957	-13.6791	6.90906e-40	1.84681e-38	79.5636
CTH	-1.21357	6.34261	-13.3503	3.46898e-38	8.54587e-37	75.6743
NR1I3	-1.14173	6.0613	-13.1058	6.08794e-37	1.40842e-35	72.8295
SLC27A2	-1.02737	8.00823	-13.0884	7.45684e-37	1.71639e-35	72.6281
APOF	-1.35075	6.50761	-12.9206	5.19374e-36	1.13527e-34	70.7013
PEG10	1.79814	5.55121	12.9133	5.64689e-36	1.22551e-34	70.6182
CYP4A11	-1.17994	7.54198	-12.8567	1.08276e-35	2.27929e-34	69.972
MASP2	-1.13564	6.9548	-12.8432	1.2637e-35	2.64796e-34	69.8186
MDK	1.09284	6.82187	12.6991	6.54334e-35	1.30509e-33	68.1865
RDH16	-1.31954	7.471	-12.6216	1.57573e-34	3.03652e-33	67.3143
CDO1	-1.13685	9.10286	-12.5799	2.52337e-34	4.79177e-33	66.847
HGFAC	-1.4323	5.44384	-12.4723	8.4566e-34	1.54473e-32	65.6469
MT1X	-1.30477	8.60803	-12.4286	1.37961e-33	2.49508e-32	65.1612
ABCA8	-1.00799	5.11873	-12.4044	1.80701e-33	3.26156e-32	64.8935
CYP2B6	-1.07903	5.5567	-12.3342	3.95037e-33	6.95128e-32	64.1175
AFM	-1.26497	8.01331	-12.2567	9.32407e-33	1.61269e-31	63.2654
AOX1	-1.23574	8.53222	-12.1307	3.73271e-32	6.18612e-31	61.8894
UGT2B15	-1.25858	8.17437	-12.0913	5.74855e-32	9.32349e-31	61.4611
CFHR2	-1.09504	9.8018	-12.0575	8.31502e-32	1.32967e-30	61.095
FTCD	-1.00994	7.54296	-12.0489	9.13844e-32	1.4537e-30	61.0013
GNMT	-1.34485	6.8191	-12.043	9.73905e-32	1.54385e-30	60.9382
CYP2A6	-1.90955	7.55842	-12.0167	1.29788e-31	2.02919e-30	60.6534
SFN	1.22802	5.36219	11.9947	1.64835e-31	2.54656e-30	60.4163
FMO3	-1.16926	9.21848	-11.9696	2.16509e-31	3.29462e-30	60.1458
HAO1	-1.08844	8.30725	-11.8952	4.84246e-31	7.21226e-30	59.3475
CD24	1.42819	7.54789	11.5643	1.65847e-29	2.18453e-28	55.8439
PON1	-1.13873	8.15304	-11.4798	4.03757e-29	5.15441e-28	54.962
AGR2	1.19002	3.5495	11.4155	7.92435e-29	9.96282e-28	54.2936
SERPINC1	-1.18997	11.6779	-11.2099	6.6867e-28	7.79403e-27	52.1801
CFHR5	-1.37201	7.99109	-11.2086	6.77454e-28	7.88632e-27	52.1671
APCS	-1.12051	11.2993	-11.0961	2.14865e-27	2.39425e-26	51.0235
HRG	-1.39637	10.8835	-10.9967	5.90676e-27	6.44791e-26	50.0217
OTC	-1.10617	7.6334	-10.8061	4.02682e-26	4.09982e-25	48.1206
FETUB	-1.04127	5.74482	-10.806	4.0301e-26	4.09982e-25	48.1198
ALDH1L1	-1.09138	7.35155	-10.7966	4.42541e-26	4.48298e-25	48.0272
GCGR	-1.00296	4.77964	-10.7649	6.0759e-26	6.09932e-25	47.7133
ALDOB	-1.20954	10.4359	-10.6002	3.10304e-25	2.98672e-24	46.0988
DCN	-1.21345	5.69247	-10.5729	4.0593e-25	3.8907e-24	45.8328
SULT2A1	-1.18852	9.34179	-10.4689	1.12215e-24	1.04159e-23	44.8263
SPP2	-1.27229	7.11008	-10.4053	2.08101e-24	1.88928e-23	44.2151
BHMT	-1.22417	8.60698	-10.3196	4.76176e-24	4.17743e-23	43.3959
SDS	-1.51638	7.16594	-10.3062	5.41393e-24	4.71328e-23	43.2689
CCL20	1.21367	6.87758	10.0779	4.76203e-23	3.87784e-22	41.1179
CPS1	-1.2677	8.90164	-9.95572	1.50014e-22	1.18286e-21	39.983
HAMP	-1.32835	6.14742	-9.92539	1.99073e-22	1.55529e-21	39.7032
GPC3	1.41204	8.58451	9.85582	3.79877e-22	2.89923e-21	39.0643
LECT2	-1.15051	8.15315	-9.7241	1.27764e-21	9.30909e-21	37.8653
CYP2E1	-1.54319	9.44357	-9.42636	1.88386e-20	1.26167e-19	35.2063
ACSL4	1.00005	6.75886	9.22624	1.1045e-19	7.09979e-19	33.4597
HAO2	-1.01853	5.61418	-8.88025	2.17659e-18	1.28662e-17	30.5177
S100P	1.30873	5.65509	8.56928	2.91701e-17	1.57236e-16	27.9584
SPINK1	1.46584	8.83806	8.47176	6.47497e-17	3.39777e-16	27.1726
C9	-1.25154	7.21863	-7.98155	3.15881e-15	1.46081e-14	23.3452
MT1G	-1.04149	7.55101	-7.56799	7.16185e-14	2.99864e-13	20.2772
SPP1	1.02304	7.58144	6.71834	2.74523e-11	9.26082e-11	14.4461
