# Supplementary material for: Role of 5-methylcytosine in determining the prognosis, tumor microenvironment, and applicability of precision medicine in patients with hepatocellular carcinoma
Source: Front Genet. 2022 Sep 16;13:984033. doi: 10.3389/fgene.2022.984033 (PMC9523584; doi:10.3389/fgene.2022.984033)
Supplement: Supplementary file 2 [file Table3.XLSX]

## Sheet: A
128 immunomodulators between 5mC subtypes (cluster1 vs cluster2)
Category	Gene symbol	logFC	AveExpr	t	P.Value	adj.P.Val	B
MHC	TAP2	0.0896068	5.45116	2.03517	0.0420374	0.0534225	-5.61233
MHC	TAP1	0.387507	6.49318	6.78094	1.8101e-11	6.69188e-11	14.8836
MHC	TAPBP	0.140377	6.50319	3.96869	7.6236e-05	0.000132869	0.139977
MHC	B2M	-0.198928	12.2054	-5.18994	2.43993e-07	5.95342e-07	5.6343
Immunostimulator	TNFRSF4	0.212336	3.45878	6.10358	1.36817e-09	4.39256e-09	10.6617
Immunostimulator	TNFRSF14	0.205586	6.06577	5.54948	3.47132e-08	9.20656e-08	7.52019
Immunostimulator	TNFRSF25	0.340946	3.56425	8.60772	2.12735e-17	1.52669e-16	28.2978
Immunostimulator	TNFRSF9	0.203313	3.06047	4.42119	1.06375e-05	2.05996e-05	2.01013
Immunostimulator	TNFRSF8	0.0599365	2.71238	4.61318	4.35856e-06	8.8624e-06	2.86276
Immunostimulator	IL6R	-0.145775	6.18319	-2.58275	0.00991069	0.0132869	-4.35495
Immunostimulator	CD48	0.339465	5.11752	5.1456	3.07819e-07	7.36351e-07	5.4101
Immunostimulator	TNFSF18	0.0700484	2.63993	3.88793	0.00010623	0.000180001	-0.173118
Immunostimulator	TNFSF4	0.636766	4.22665	12.731	4.57193e-35	1.11555e-33	68.5646
Immunostimulator	CXCR4	0.582484	6.26971	8.10926	1.17071e-15	6.24266e-15	24.3506
Immunostimulator	CD28	0.143391	3.20871	4.06071	5.18577e-05	9.44275e-05	0.504393
Immunostimulator	ICOS	0.278322	3.22742	7.13198	1.64095e-12	6.90329e-12	17.2342
Immunostimulator	HHLA2	0.0506788	2.36612	2.94018	0.00333841	0.00462825	-3.37502
Immunostimulator	CD80	0.194752	3.0433	6.52481	9.74492e-11	3.30244e-10	13.2382
Immunostimulator	CD86	0.322733	3.66209	8.48573	5.7832e-17	3.86675e-16	27.3123
Immunostimulator	MICA	0.118447	5.24082	2.86995	0.00417205	0.00571899	-3.57745
Immunostimulator	MICB	0.488573	3.91213	11.5423	2.09826e-29	2.13323e-28	55.635
Immunostimulator	LTA	0.0965935	2.9249	4.02767	5.96054e-05	0.000106939	0.372615
Immunostimulator	NT5E	-0.0317541	5.80892	-0.499026	0.617846	0.649804	-7.55288
Immunostimulator	ULBP1	0.117431	2.67324	5.07536	4.43176e-07	1.00125e-06	5.05871
Immunostimulator	IL6	0.0775377	2.91346	1.69896	0.0895668	0.102123	-6.23752
Immunostimulator	TNFSF15	0.62878	3.32161	13.3297	4.4382e-38	1.35365e-36	75.4509
Immunostimulator	IL2RA	0.255808	2.92036	8.48077	6.02199e-17	3.86675e-16	27.2725
Immunostimulator	CXCL12	0.0507515	5.61262	0.602459	0.546974	0.585358	-7.49601
Immunostimulator	ENTPD1	0.261654	3.85691	7.26004	6.6546e-13	2.89951e-12	18.119
Immunostimulator	CD27	0.362528	4.18472	6.82201	1.37457e-11	5.24053e-11	15.1529
Immunostimulator	TNFRSF17	0.192514	2.72347	4.63688	3.89504e-06	8.05416e-06	2.97041
Immunostimulator	TNFRSF13B	0.0500338	3.05928	2.47594	0.0134156	0.0175989	-4.6234
Immunostimulator	TNFSF9	0.142562	2.91112	4.13631	3.75681e-05	6.9444e-05	0.809845
Immunostimulator	CD70	0.0952739	3.18411	3.58646	0.000347684	0.000565566	-1.28621
Immunostimulator	TNFSF14	-0.0182262	5.85808	-0.208112	0.835174	0.849094	-7.65559
Immunostimulator	PVR	0.0590489	5.60674	1.8445	0.065338	0.0773906	-5.98062
Immunostimulator	CD40	-0.0415411	4.69807	-0.875466	0.381483	0.415544	-7.29462
Immunostimulator	ICOSLG	0.0813221	3.89534	3.24063	0.00122298	0.00177623	-2.45456
Immunostimulator	CD40LG	0.0983298	3.13701	3.25397	0.00116744	0.00173692	-2.41167
Immunoinhibitor	XCL1	0.216948	2.78914	6.6054	5.77379e-11	2.07177e-10	13.7495
Immunoinhibitor	CXCR4	0.582484	6.26971	8.10926	1.17071e-15	6.24266e-15	24.3506
Immunoinhibitor	CCL20	1.47442	6.87758	12.1242	4.01984e-32	7.00601e-31	61.8392
Immunoinhibitor	CCR4	0.126202	3.1099	3.43182	0.000618443	0.000955064	-1.82301
Immunoinhibitor	CX3CR1	0.0866912	3.49854	2.46448	0.0138504	0.0179761	-4.65155
Immunoinhibitor	CCR8	0.133662	2.66689	6.96824	5.09618e-12	2.00559e-11	16.1241
Immunoinhibitor	CCR9	0.0107541	2.45506	0.940854	0.346955	0.381338	-7.23536
Immunoinhibitor	CXCR6	0.247337	3.78804	5.39642	8.07685e-08	2.01097e-07	6.70258
Immunoinhibitor	CCR3	0.0391833	2.55068	1.90437	0.0570841	0.068277	-5.86887
Immunoinhibitor	CCR1	0.254774	4.69976	5.73646	1.20226e-08	3.25945e-08	8.54857
Immunoinhibitor	CXCL6	0.458423	3.99517	4.5535	5.77253e-06	1.15451e-05	2.59396
Immunoinhibitor	PF4	0.0195008	2.76671	0.864609	0.387414	0.41827	-7.30405
Immunoinhibitor	PPBP	-0.0642064	2.60951	-1.96072	0.0501261	0.0611539	-5.76043
Immunoinhibitor	CXCL2	-0.537893	7.54368	-5.81808	7.49384e-09	2.07784e-08	9.00761
Immunoinhibitor	CXCL9	0.475735	6.31564	4.35077	1.46321e-05	2.78925e-05	1.70619
Immunoinhibitor	CXCL10	0.208885	7.02096	2.02195	0.0433871	0.0545693	-5.63903
Immunoinhibitor	CXCL11	0.148664	3.69116	1.97327	0.048677	0.0599858	-5.73584
Immunoinhibitor	CXCL13	0.4598	3.94261	4.86724	1.27088e-06	2.81904e-06	4.04484
Immunoinhibitor	CXCL14	-0.161107	3.31923	-2.03789	0.0417635	0.0534225	-5.60681
Immunoinhibitor	CCR6	0.483023	3.49378	11.6919	4.29683e-30	4.76557e-29	57.2069
Immunoinhibitor	CCL21	-0.047459	4.7579	-0.478194	0.632593	0.659627	-7.56305
Immunoinhibitor	CXCL12	0.0507515	5.61262	0.602459	0.546974	0.585358	-7.49601
Immunoinhibitor	CCL22	0.126135	3.35073	3.89612	0.000102744	0.000176546	-0.141657
Immunoinhibitor	CX3CL1	0.259483	5.21279	5.95257	3.39419e-09	9.85933e-09	9.77745
Immunoinhibitor	CCL17	0.10128	2.87007	3.49454	0.000490905	0.000767826	-1.60808
Immunoinhibitor	CCL11	0.073882	2.95288	2.01314	0.0443064	0.055157	-5.65672
Immunoinhibitor	CCL8	0.161648	3.69796	3.32212	0.000918276	0.00138308	-2.18972
Immunoinhibitor	CCL5	0.274185	5.6876	3.51376	0.000457031	0.000733655	-1.54145
Immunoinhibitor	CCL16	-1.4663	7.66927	-15.284	1.30877e-48	7.9835e-47	99.5408
Immunoinhibitor	CCL18	0.205315	4.35116	2.60722	0.00923298	0.0125158	-4.29185
Immunoinhibitor	CCR7	0.315414	3.62824	6.46285	1.45151e-10	4.78605e-10	12.8491
Immunoinhibitor	CCR10	0.232752	2.84878	8.28978	2.80901e-16	1.7135e-15	25.7557
Immunoinhibitor	CCL25	-0.00140722	3.42553	-0.0158193	0.987381	0.987381	-7.67709
Immunoinhibitor	CXCR3	0.182496	3.41318	4.68066	3.15997e-06	6.64683e-06	3.17075
Immunoinhibitor	IFNG	0.20175	2.90036	5.3972	8.04244e-08	2.01097e-07	6.70671
Chemokines	IFNAR2	0.259245	5.18342	9.79429	6.71483e-22	5.8515e-21	38.5279
Chemokines	IFNGR2	0.684121	6.86719	17.9764	1.1231e-64	1.37019e-62	136.337
Chemokines	IL12RB2	0.00329584	2.53419	0.155863	0.876166	0.883407	-7.66509
Chemokines	IL6R	-0.145775	6.18319	-2.58275	0.00991069	0.0132869	-4.35495
Chemokines	IL10	0.0536449	3.03508	2.47816	0.0133329	0.0175989	-4.61794
Chemokines	IL24	0.0327302	2.70919	1.77527	0.0760875	0.0884065	-6.10544
Chemokines	IL1R2	0.281077	4.67869	5.13695	3.22032e-07	7.55536e-07	5.36656
Chemokines	IL1R1	0.0244364	6.67817	0.593027	0.553267	0.586944	-7.50164
Chemokines	IL1A	0.0751694	2.64241	2.97504	0.00298385	0.0042329	-3.27277
Chemokines	IL1B	0.279049	3.20202	7.39262	2.57499e-13	1.25659e-12	19.0504
Chemokines	IL12A	0.193755	2.49604	12.303	5.59954e-33	1.13857e-31	63.7944
Chemokines	IL7R	0.259093	4.24166	3.86125	0.00011838	0.000197841	-0.275171
Chemokines	IL5	-0.00324396	2.4489	-0.312468	0.754735	0.773762	-7.62847
Chemokines	IL20RA	0.466857	2.61198	11.9399	2.99617e-31	4.56915e-30	59.8473
Chemokines	IL6	0.0775377	2.91346	1.69896	0.0895668	0.102123	-6.23752
Chemokines	IL33	0.0193684	4.02489	0.358776	0.719821	0.744222	-7.61295
Chemokines	IL11RA	0.0761449	5.04745	1.80338	0.0715611	0.0839467	-6.05534
Chemokines	IL2RA	0.255808	2.92036	8.48077	6.02199e-17	3.86675e-16	27.2725
Chemokines	IL18	0.414976	4.37084	7.12533	1.71898e-12	6.99051e-12	17.1887
Chemokines	IL10RA	0.258773	4.56639	5.13098	3.32197e-07	7.64679e-07	5.33659
Chemokines	IL23A	0.0675263	3.05723	3.33193	0.000886798	0.00135237	-2.15743
Chemokines	IL26	0.0283212	2.37347	2.95755	0.00315719	0.00442733	-3.32421
Chemokines	IL16	0.161848	3.60677	4.76071	2.14607e-06	4.59334e-06	3.54175
Chemokines	IL32	-0.53618	8.67698	-7.30653	4.7784e-13	2.15913e-12	18.4438
Chemokines	IL4R	0.473688	5.97254	9.69368	1.68969e-21	1.37428e-20	37.6159
Chemokines	IL21R	0.182846	2.97467	5.94447	3.5618e-09	1.01056e-08	9.73057
Chemokines	IL27RA	0.42769	3.89432	11.7539	2.21699e-30	3.00526e-29	57.8629
Chemokines	IL12RB1	0.156901	3.004	6.58568	6.56619e-11	2.28879e-10	13.6239
Chemokines	IL11	0.076111	2.55364	3.24826	0.00119093	0.00175053	-2.43006
Chemokines	IL10RB	0.257532	6.16991	7.73619	2.04939e-14	1.04177e-13	21.5357
Chemokines	IL2RB	0.280656	4.28333	5.9873	2.75922e-09	8.41562e-09	9.97892
Chemokines	IL2RG	0.494642	4.62349	8.19638	5.89867e-16	3.42685e-15	25.0253
Chemokines	TGFBR3	-0.207912	5.30111	-3.72464	0.000204003	0.000336329	-0.786905
Chemokines	CSF1	0.230701	3.94759	5.96333	3.18353e-09	9.47294e-09	9.83977
Interferons	FASLG	0.131392	3.09462	4.199	2.86426e-05	5.37599e-05	1.06729
Interferons	TGFBR2	0.0573834	6.70911	1.24521	0.213279	0.240927	-6.90344
Interferons	PDGFRA	0.294758	3.85881	4.01785	6.21138e-05	0.000109824	0.333623
Interleukins	PDGFC	0.0586674	4.76741	1.18832	0.234927	0.262945	-6.9725
Interleukins	VEGFC	0.0859844	4.43622	1.95424	0.0508881	0.0614688	-5.77306
Interleukins	CSF2	0.0535785	2.76897	3.50955	0.000464256	0.000735574	-1.55607
Interleukins	PDGFRB	0.453195	5.52461	8.10859	1.17689e-15	6.24266e-15	24.3455
Interleukins	LTA	0.0965935	2.9249	4.02767	5.96054e-05	0.000106939	0.372615
Interleukins	TNF	0.146276	3.04122	4.78936	1.86591e-06	4.06501e-06	3.676
Interleukins	VEGFA	0.471249	6.93296	10.9459	9.89995e-27	9.29072e-26	49.5353
Interleukins	ARG1	-0.964473	9.22673	-9.01587	6.85179e-19	5.22449e-18	31.6858
Interleukins	PDGFA	0.212741	5.15803	3.14776	0.00168282	0.00241535	-2.7485
Interleukins	EGFR	0.0832338	4.76098	1.71022	0.0874642	0.100666	-6.21839
Interleukins	TGFBR1	0.307043	3.784	11.7108	3.51508e-30	4.2884e-29	57.406
Interleukins	FAS	-0.30369	4.45179	-6.03444	2.07931e-09	6.50452e-09	10.2542
Interleukins	VEGFB	0.939624	5.83526	14.9207	1.4172e-46	5.76329e-45	94.8842
Interleukins	PDGFD	0.0596228	4.1148	1.06445	0.287324	0.318669	-7.1117
Interleukins	TGFB3	0.218936	4.19647	4.50129	7.36147e-06	1.44855e-05	2.36156
Interleukins	EPOR	0.159938	3.72563	5.4521	5.95509e-08	1.54579e-07	6.99749
Interleukins	CSF2RB	0.287384	3.4557	7.3696	3.03979e-13	1.42636e-12	18.8876
Interleukins	TAP2	0.0896068	5.45116	2.03517	0.0420374	0.0534225	-5.61233
Interleukins	TAP1	0.387507	6.49318	6.78094	1.8101e-11	6.69188e-11	14.8836
Interleukins	TAPBP	0.140377	6.50319	3.96869	7.6236e-05	0.000132869	0.139977
Interleukins	B2M	-0.198928	12.2054	-5.18994	2.43993e-07	5.95342e-07	5.6343
Interleukins	TNFRSF4	0.212336	3.45878	6.10358	1.36817e-09	4.39256e-09	10.6617
Interleukins	TNFRSF14	0.205586	6.06577	5.54948	3.47132e-08	9.20656e-08	7.52019
Interleukins	TNFRSF25	0.340946	3.56425	8.60772	2.12735e-17	1.52669e-16	28.2978
Interleukins	TNFRSF9	0.203313	3.06047	4.42119	1.06375e-05	2.05996e-05	2.01013
Interleukins	TNFRSF8	0.0599365	2.71238	4.61318	4.35856e-06	8.8624e-06	2.86276
Interleukins	IL6R	-0.145775	6.18319	-2.58275	0.00991069	0.0132869	-4.35495
Interleukins	CD48	0.339465	5.11752	5.1456	3.07819e-07	7.36351e-07	5.4101
Interleukins	TNFSF18	0.0700484	2.63993	3.88793	0.00010623	0.000180001	-0.173118
Interleukins	TNFSF4	0.636766	4.22665	12.731	4.57193e-35	1.11555e-33	68.5646
Other_cytokines	CXCR4	0.582484	6.26971	8.10926	1.17071e-15	6.24266e-15	24.3506
Other_cytokines	CD28	0.143391	3.20871	4.06071	5.18577e-05	9.44275e-05	0.504393
Other_cytokines	ICOS	0.278322	3.22742	7.13198	1.64095e-12	6.90329e-12	17.2342
Other_cytokines	HHLA2	0.0506788	2.36612	2.94018	0.00333841	0.00462825	-3.37502
Other_cytokines	CD80	0.194752	3.0433	6.52481	9.74492e-11	3.30244e-10	13.2382
Other_cytokines	CD86	0.322733	3.66209	8.48573	5.7832e-17	3.86675e-16	27.3123
Other_cytokines	MICA	0.118447	5.24082	2.86995	0.00417205	0.00571899	-3.57745
Other_cytokines	MICB	0.488573	3.91213	11.5423	2.09826e-29	2.13323e-28	55.635
Other_cytokines	LTA	0.0965935	2.9249	4.02767	5.96054e-05	0.000106939	0.372615
Other_cytokines	NT5E	-0.0317541	5.80892	-0.499026	0.617846	0.649804	-7.55288
Other_cytokines	ULBP1	0.117431	2.67324	5.07536	4.43176e-07	1.00125e-06	5.05871
Other_cytokines	IL6	0.0775377	2.91346	1.69896	0.0895668	0.102123	-6.23752
Other_cytokines	TNFSF15	0.62878	3.32161	13.3297	4.4382e-38	1.35365e-36	75.4509
Other_cytokines	IL2RA	0.255808	2.92036	8.48077	6.02199e-17	3.86675e-16	27.2725
Other_cytokines	CXCL12	0.0507515	5.61262	0.602459	0.546974	0.585358	-7.49601
Other_cytokines	ENTPD1	0.261654	3.85691	7.26004	6.6546e-13	2.89951e-12	18.119
Other_cytokines	CD27	0.362528	4.18472	6.82201	1.37457e-11	5.24053e-11	15.1529
Other_cytokines	TNFRSF17	0.192514	2.72347	4.63688	3.89504e-06	8.05416e-06	2.97041
Other_cytokines	TNFRSF13B	0.0500338	3.05928	2.47594	0.0134156	0.0175989	-4.6234
Other_cytokines	TNFSF9	0.142562	2.91112	4.13631	3.75681e-05	6.9444e-05	0.809845
Other_cytokines	CD70	0.0952739	3.18411	3.58646	0.000347684	0.000565566	-1.28621
Other_cytokines	TNFSF14	-0.0182262	5.85808	-0.208112	0.835174	0.849094	-7.65559

## Sheet: B
Correlation between 128 immunomodulators and 5mC scores
Category	Gene symbol	Correlation	P.Value
MHC	TAP2	-0.0202333	0.4671
MHC	TAP1	0.0313663	0.25953
MHC	TAPBP	-0.00884922	0.750466
MHC	B2M	-0.313822	5.74568e-31
Immunostimulator	TNFRSF4	0.158355	1.02187e-08
Immunostimulator	TNFRSF14	0.0748399	0.00707418
Immunostimulator	TNFRSF25	0.0237416	0.393476
Immunostimulator	TNFRSF9	0.0207063	0.45675
Immunostimulator	TNFRSF8	0.00201155	0.942371
Immunostimulator	IL6R	-0.114765	3.50309e-05
Immunostimulator	CD48	-0.135058	1.08263e-06
Immunostimulator	TNFSF18	-0.00145222	0.958378
Immunostimulator	TNFSF4	0.266646	1.67438e-22
Immunostimulator	CXCR4	-0.0210061	0.450256
Immunostimulator	CD28	-0.0743858	0.00742965
Immunostimulator	ICOS	-0.0146393	0.5988
Immunostimulator	HHLA2	0.0857336	0.00202371
Immunostimulator	CD80	-0.0178558	0.521041
Immunostimulator	CD86	0.00817407	0.768941
Immunostimulator	MICA	-0.00231685	0.933643
Immunostimulator	MICB	0.172193	4.52371e-10
Immunostimulator	LTA	0.0039595	0.886847
Immunostimulator	NT5E	0.0691098	0.0128969
Immunostimulator	ULBP1	0.0976115	0.000437592
Immunostimulator	IL6	-0.168829	9.88852e-10
Immunostimulator	TNFSF15	0.187934	9.44799e-12
Immunostimulator	IL2RA	0.0516027	0.0634957
Immunostimulator	CXCL12	-0.311987	1.31475e-30
Immunostimulator	ENTPD1	-0.0251409	0.366185
Immunostimulator	CD27	0.00685457	0.80542
Immunostimulator	TNFRSF17	0.00988791	0.722324
Immunostimulator	TNFRSF13B	-0.0712386	0.0103655
Immunostimulator	TNFSF9	0.0323283	0.245195
Immunostimulator	CD70	0.00291932	0.916445
Immunostimulator	TNFSF14	-0.16112	5.59693e-09
Immunostimulator	PVR	0.0555181	0.0458559
Immunostimulator	CD40	-0.0393748	0.156899
Immunostimulator	ICOSLG	-0.0720136	0.00956005
Immunostimulator	CD40LG	-0.113419	4.32876e-05
Immunoinhibitor	XCL1	0.172139	4.58152e-10
Immunoinhibitor	CXCR4	-0.0210061	0.450256
Immunoinhibitor	CCL20	0.33644	1.3024e-35
Immunoinhibitor	CCR4	-0.065997	0.0175797
Immunoinhibitor	CX3CR1	-0.159788	7.48956e-09
Immunoinhibitor	CCR8	0.0447626	0.107516
Immunoinhibitor	CCR9	-0.0537085	0.0534165
Immunoinhibitor	CXCR6	-0.103504	0.000191726
Immunoinhibitor	CCR3	0.00979169	0.724916
Immunoinhibitor	CCR1	-0.0842561	0.0024186
Immunoinhibitor	CXCL6	-0.0301482	0.2785
Immunoinhibitor	PF4	-0.017668	0.525435
Immunoinhibitor	PPBP	-0.0900468	0.00118427
Immunoinhibitor	CXCL2	-0.266972	1.48182e-22
Immunoinhibitor	CXCL9	-0.0220216	0.428654
Immunoinhibitor	CXCL10	-0.0906499	0.00109677
Immunoinhibitor	CXCL11	-0.074806	0.00710019
Immunoinhibitor	CXCL13	0.0128238	0.64489
Immunoinhibitor	CXCL14	-0.205909	7.42528e-14
Immunoinhibitor	CCR6	0.21025	2.1486e-14
Immunoinhibitor	CCL21	-0.30568	2.16732e-29
Immunoinhibitor	CXCL12	-0.311987	1.31475e-30
Immunoinhibitor	CCL22	-0.0590821	0.0335768
Immunoinhibitor	CX3CL1	-0.0649844	0.0193953
Immunoinhibitor	CCL17	0.0051196	0.854024
Immunoinhibitor	CCL11	-0.0758095	0.00636568
Immunoinhibitor	CCL8	-0.0232463	0.403422
Immunoinhibitor	CCL5	-0.0956152	0.000573049
Immunoinhibitor	CCL16	-0.263072	6.32217e-22
Immunoinhibitor	CCL18	-0.0427673	0.124134
Immunoinhibitor	CCR7	-0.142709	2.5364e-07
Immunoinhibitor	CCR10	0.200649	3.21588e-13
Immunoinhibitor	CCL25	0.0577147	0.037908
Immunoinhibitor	CXCR3	-0.0545929	0.0496004
Immunoinhibitor	IFNG	0.0607855	0.0287792
Chemokines	IFNAR2	0.151086	4.73416e-08
Chemokines	IFNGR2	0.240845	1.56365e-18
Chemokines	IL12RB2	-0.0627917	0.0238956
Chemokines	IL6R	-0.114765	3.50309e-05
Chemokines	IL10	-0.102952	0.000207519
Chemokines	IL24	-0.116976	2.46143e-05
Chemokines	IL1R2	0.204312	1.16365e-13
Chemokines	IL1R1	-0.222984	4.82268e-16
Chemokines	IL1A	-0.000354947	0.989823
Chemokines	IL1B	-0.00335906	0.903916
Chemokines	IL12A	0.280526	7.92635e-25
Chemokines	IL7R	-0.193515	2.20414e-12
Chemokines	IL5	-0.0166323	0.549998
Chemokines	IL20RA	0.245018	3.82358e-19
Chemokines	IL6	-0.168829	9.88852e-10
Chemokines	IL33	-0.33149	1.46242e-34
Chemokines	IL11RA	-0.0405831	0.14455
Chemokines	IL2RA	0.0516027	0.0634957
Chemokines	IL18	0.00772402	0.78133
Chemokines	IL10RA	-0.129497	2.9612e-06
Chemokines	IL23A	-0.0287189	0.301932
Chemokines	IL26	-0.0183251	0.510144
Chemokines	IL16	-0.195194	1.4106e-12
Chemokines	IL32	-0.22528	2.37098e-16
Chemokines	IL4R	-0.000223615	0.993588
Chemokines	IL21R	-0.0348652	0.210079
Chemokines	IL27RA	0.106257	0.000128436
Chemokines	IL12RB1	0.00682422	0.806265
Chemokines	IL11	0.0220193	0.428703
Chemokines	IL10RB	0.0150787	0.587873
Chemokines	IL2RB	-0.0999176	0.000318468
Chemokines	IL2RG	0.0657507	0.0180071
Chemokines	TGFBR3	-0.257085	5.59355e-21
Chemokines	CSF1	0.0447032	0.107984
Interferons	FASLG	-0.0805869	0.00372203
Interferons	TGFBR2	-0.183992	2.57202e-11
Interferons	PDGFRA	-0.117731	2.17903e-05
Interleukins	PDGFC	-0.0877287	0.00158399
Interleukins	VEGFC	-0.203479	1.46887e-13
Interleukins	CSF2	-0.00109756	0.968537
Interleukins	PDGFRB	-0.0706948	0.0109663
Interleukins	LTA	0.0039595	0.886847
Interleukins	TNF	-0.062031	0.0256556
Interleukins	VEGFA	0.192189	3.12783e-12
Interleukins	ARG1	-0.180797	5.69819e-11
Interleukins	PDGFA	-0.0602327	0.0302671
Interleukins	EGFR	-0.0793735	0.00427682
Interleukins	TGFBR1	0.145795	1.38155e-07
Interleukins	FAS	-0.394979	1.4532e-49
Interleukins	VEGFB	0.293044	4.84601e-27
Interleukins	PDGFD	-0.21744	2.59319e-15
Interleukins	TGFB3	-0.153648	2.78047e-08
Interleukins	EPOR	-0.0558392	0.044613
Interleukins	CSF2RB	-0.0228821	0.410831
Interleukins	TAP2	-0.0202333	0.4671
Interleukins	TAP1	0.0313663	0.25953
Interleukins	TAPBP	-0.00884922	0.750466
Interleukins	B2M	-0.313822	5.74568e-31
Interleukins	TNFRSF4	0.158355	1.02187e-08
Interleukins	TNFRSF14	0.0748399	0.00707418
Interleukins	TNFRSF25	0.0237416	0.393476
Interleukins	TNFRSF9	0.0207063	0.45675
Interleukins	TNFRSF8	0.00201155	0.942371
Interleukins	IL6R	-0.114765	3.50309e-05
Interleukins	CD48	-0.135058	1.08263e-06
Interleukins	TNFSF18	-0.00145222	0.958378
Interleukins	TNFSF4	0.266646	1.67438e-22
Other_cytokines	CXCR4	-0.0210061	0.450256
Other_cytokines	CD28	-0.0743858	0.00742965
Other_cytokines	ICOS	-0.0146393	0.5988
Other_cytokines	HHLA2	0.0857336	0.00202371
Other_cytokines	CD80	-0.0178558	0.521041
Other_cytokines	CD86	0.00817407	0.768941
Other_cytokines	MICA	-0.00231685	0.933643
Other_cytokines	MICB	0.172193	4.52371e-10
Other_cytokines	LTA	0.0039595	0.886847
Other_cytokines	NT5E	0.0691098	0.0128969
Other_cytokines	ULBP1	0.0976115	0.000437592
Other_cytokines	IL6	-0.168829	9.88852e-10
Other_cytokines	TNFSF15	0.187934	9.44799e-12
Other_cytokines	IL2RA	0.0516027	0.0634957
Other_cytokines	CXCL12	-0.311987	1.31475e-30
Other_cytokines	ENTPD1	-0.0251409	0.366185
Other_cytokines	CD27	0.00685457	0.80542
Other_cytokines	TNFRSF17	0.00988791	0.722324
Other_cytokines	TNFRSF13B	-0.0712386	0.0103655
Other_cytokines	TNFSF9	0.0323283	0.245195
Other_cytokines	CD70	0.00291932	0.916445
Other_cytokines	TNFSF14	-0.16112	5.59693e-09
