# Supplementary material for: Role of 5-methylcytosine in determining the prognosis, tumor microenvironment, and applicability of precision medicine in patients with hepatocellular carcinoma
Source: Front Genet. 2022 Sep 16;13:984033. doi: 10.3389/fgene.2022.984033 (PMC9523584; doi:10.3389/fgene.2022.984033)
Supplement: Supplementary file 7 [file Table1.XLSX]

## Sheet: A
Datasets included in this study
Accession number /Source	Cancer	Therapy	Platform	Number of samples	Survival data	Reference
TCGA-LIHC	LIHC	/	Illumina RNAseq	371	OS	https://portal.gdc.cancer.gov/
LIRI-JP	LIHC	/	Illumina RNAseq	229	OS	https://dcc.icgc.org/
GSE14520	LIHC	/	Affymetrix HT Human Genome U133A Array	225	OS	PMID: 21159642
GSE6764	LIHC	/	Affymetrix Human Genome U133 Plus 2.0 Array	35	/	PMID: 17393520
GSE9843	LIHC	/	Affymetrix Human Genome U133 Plus 2.0 Array	91	/	PMID: 18701503
GSE63898	LIHC	/	Affymetrix Human Genome U219 Array	228	/	PMID: 25645722
GSE76427	LIHC	/	Illumina HumanHT-12 V4.0 expression beadchip	115	OS	PMID: 29117471

## Sheet: B
Basic information of TCGA-BLCA cohort
Patient ID	Survival Months	Status	Gender	Age	BMI	TNM staging	Recurrence	Child	AFP	Fibrosis_ishak_score	Alcoh	Hbv	Race	pM	pN	pT	Vascular tumor cell	5mC scores	5mC subtypes
TCGA-BC-A10Z-01	1.13333	Death	Female	62	NA	Stage1	NA	NA	high	NA	no	no	white	MX	N0	T1	No	1.77335	cluster1
TCGA-DD-AAEK-01	35.5667	Alive	Male	51	22.4082	Stage2	NA	A	high	6	no	yes	asian	M0	N0	T2	No	0.790019	cluster1
TCGA-G3-A3CK-01	19.5	Alive	Male	61	23.1834	Stage1	NA	A	low	6	no	yes	asian	M0	N0	T1	No	0.671186	cluster2
TCGA-DD-A1EJ-01	33.5	Death	Female	71	26.986	Stage3	Intrahepatic Recurrence	B	high	0	no	no	white	M0	N1	T1	No	2.88907	cluster1
TCGA-DD-AACU-01	52.2333	Alive	Male	59	24.3141	Stage1	NA	A	high	NA	no	yes	asian	M0	N0	T1	No	1.17838	cluster1
TCGA-ZS-A9CE-01	41.3667	Alive	Female	79	NA	Stage2	New Primary Tumor	A	NA	0	no	no	white	MX	NX	T2	Yes	1.1533	cluster2
TCGA-2Y-A9H2-01	57.7	Alive	Female	64	17.7557	Stage1	NA	NA	low	NA	yes	no	white	MX	N0	T1	No	1.21993	cluster1
TCGA-CC-5261-01	3.23333	Death	Male	44	18.9388	Stage2	NA	NA	NA	NA	no	no	asian	M0	N0	T2	No	1.42718	cluster1
TCGA-DD-AADP-01	15.2667	Alive	Male	45	24.0238	Stage1	NA	A	low	NA	no	yes	asian	M0	N0	T1	Yes	1.20678	cluster2
TCGA-2Y-A9H4-01	48.4	Alive	Male	68	21.8724	Stage1	NA	A	low	NA	yes	yes	black	MX	N0	T1	No	1.01402	cluster1
TCGA-DD-A1EA-01	80.5	Alive	Male	68	33.305	Stage2	Locoregional Recurrence	A	low	1&2	no	yes	asian	M0	N0	T2	Yes	1.12858	cluster1
TCGA-CC-A3MC-01	12.1	Alive	Male	54	19.5717	Stage3	Locoregional Recurrence	NA	NA	NA	yes	no	asian	M0	N0	T3	NA	1.19435	cluster2
TCGA-FV-A2QR-01	19.3667	Death	Male	75	NA	Stage1	Extrahepatic Recurrence	NA	NA	NA	no	no	white	M0	N0	T1	NA	1.50174	cluster2
TCGA-EP-A26S-01	20.2667	Alive	Male	70	14.5266	Stage1	NA	NA	NA	0	yes	no	white	MX	N0	T1	No	0.798845	cluster2
TCGA-K7-AAU7-01	11.9667	Alive	Male	61	NA	Stage2	Intrahepatic Recurrence	A	high	NA	no	no	white	MX	NX	T2	Yes	1.52793	cluster1
TCGA-G3-A25T-01	51.7667	Alive	Female	45	22.9481	Stage3	Intrahepatic Recurrence	A	low	0	no	no	white	M0	N0	T3	No	1.29154	cluster1
TCGA-DD-AADB-01	41.4	Alive	Male	51	24.977	Stage1	NA	A	high	NA	no	yes	asian	M0	N0	T1	No	1.63029	cluster1
TCGA-UB-A7MA-01	28.2667	Alive	Female	62	31.2213	Stage2	Intrahepatic Recurrence	A	high	0	no	no	white	M0	N0	T2	Yes	1.621	cluster1
TCGA-DD-AAD0-01	4.56667	Alive	Female	73	24	Stage1	Intrahepatic Recurrence	A	low	NA	no	yes	asian	M0	N0	T1	No	1.57687	cluster1
TCGA-BC-4072-01	49.6667	Death	Female	74	NA	Stage3	Extrahepatic Recurrence	NA	NA	NA	no	no	white	M0	N0	T3	Yes	1.56232	cluster1
TCGA-DD-A3A5-01	104.167	Death	Female	66	20.0692	Stage3	Intrahepatic Recurrence	A	high	0	no	no	white	M0	N0	T3	No	1.17053	cluster2
TCGA-ZP-A9D1-01	0.7	Alive	Female	56	44.9827	NA	NA	A	low	5	no	no	white	MX	NX	T1	No	0.696621	cluster2
TCGA-ZP-A9D0-01	36.3667	Alive	Female	67	28.6501	NA	NA	A	NA	0	no	no	black	MX	NX	T1	No	0.360084	cluster2
TCGA-CC-A7IK-01	8.73333	Death	Male	59	20.1956	Stage3	Locoregional Recurrence	NA	NA	NA	yes	no	asian	M0	N0	T3	NA	1.37923	cluster1
TCGA-WQ-AB4B-01	13.1667	Alive	Male	62	39.8367	Stage2	Intrahepatic Recurrence	A	low	NA	yes	no	white	M0	NX	T2	Yes	1.1341	cluster2
TCGA-FV-A4ZQ-01	0.4	Alive	Male	52	NA	Stage1	NA	NA	NA	NA	no	no	white	M0	NX	T1	No	2.69371	cluster1
TCGA-G3-A25S-01	13.8667	Death	Male	64	26.4915	Stage1	Extrahepatic Recurrence	A	high	6	yes	no	white	M0	N0	T1	Yes	2.07018	cluster2
TCGA-NI-A4U2-01	59.7	Death	Male	71	28.0428	Stage3	Locoregional Recurrence	NA	low	1&2	yes	no	white	MX	NX	T3	No	0.276581	cluster2
TCGA-RC-A7SK-01	15.7333	Alive	Male	59	21.0077	Stage1	Intrahepatic Recurrence	A	high	1&2	no	no	asian	M0	N0	T1	Yes	1.03893	cluster2
TCGA-DD-AADS-01	15.8	Alive	Male	63	19.7055	Stage1	NA	A	low	NA	yes	no	asian	M0	N0	T1	No	0.609262	cluster2
TCGA-DD-A73F-01	36.1667	Alive	Female	77	25.6544	Stage1	NA	A	high	0	no	no	white	M0	N0	T1	No	1.43997	cluster1
TCGA-DD-A11C-01	22.0667	Alive	Male	69	35.5532	Stage1	NA	A	low	0	no	no	white	M0	N0	T1	No	0.999998	cluster2
TCGA-FV-A23B-01	61.7333	Death	Female	70	NA	Stage2	Locoregional Recurrence	NA	NA	NA	no	no	white	M0	N0	T2	NA	1.10643	cluster1
TCGA-DD-AADD-01	41.0333	Alive	Male	51	24.093	Stage1	NA	A	high	NA	no	yes	asian	M0	N0	T1	No	1.49638	cluster1
TCGA-DD-AACO-01	62.5333	Alive	Male	40	15.9875	Stage1	Intrahepatic Recurrence	A	low	6	no	yes	asian	M0	N0	T1	No	1.45325	cluster2
TCGA-RC-A6M3-01	0	Alive	Male	24	NA	Stage2	NA	NA	NA	NA	no	no	NA	M0	N0	T2	Yes	1.51145	cluster1
TCGA-DD-AAED-01	25.4333	Alive	Male	51	25.0399	Stage1	Intrahepatic Recurrence	A	high	1&2	yes	yes	asian	M0	N0	T1	No	1.85153	cluster1
TCGA-BC-A10X-01	25.6667	Death	Female	52	NA	Stage3	NA	NA	high	NA	no	no	white	MX	N0	T3	Yes	0.083479	cluster2
TCGA-DD-AAVP-01	91.7333	Alive	Male	48	22.231	Stage1	Intrahepatic Recurrence	A	low	6	no	yes	asian	M0	N0	T1	No	1.12076	cluster2
TCGA-MI-A75C-01	9.7	Alive	Male	64	27.4286	Stage1	NA	A	low	NA	no	no	white	M0	N0	T1	No	1.06161	cluster2
TCGA-DD-A39W-01	27.5667	Death	Female	29	23.6203	Stage3	NA	NA	NA	NA	no	no	white	M0	N0	T3	No	1.31618	cluster2
TCGA-DD-A4NA-01	33.6	Alive	Female	67	33.7495	Stage3	NA	NA	low	5	no	no	white	M0	N1	T2	NA	1.03627	cluster1
TCGA-DD-AAVY-01	65.6667	Alive	Male	56	24.3046	Stage3	NA	A	low	0	no	no	asian	M0	N0	T3	Yes	0.13976	cluster2
TCGA-DD-A1EC-01	20.0667	Alive	Female	20	20.2848	Stage1	Extrahepatic Recurrence	A	low	0	no	no	white	M0	N0	T1	No	0.828476	cluster1
TCGA-5C-AAPD-01	0.666667	Alive	Male	61	23.3234	Stage2	NA	A	NA	NA	no	yes	asian	M0	N0	T2	No	1.56528	cluster1
TCGA-BC-4073-01	28.3	Alive	Male	73	NA	Stage3	NA	NA	NA	NA	no	no	white	MX	N0	T3	Yes	1.8293	cluster1
TCGA-WQ-A9G7-01	1	Alive	Female	71	27.993	NA	NA	NA	NA	NA	no	no	white	M0	NX	T3	No	1.95455	cluster1
TCGA-CC-A7II-01	13.3	Alive	Male	54	18.424	Stage3	Locoregional Recurrence	NA	NA	NA	yes	no	asian	M0	N0	T3	NA	1.97412	cluster1
TCGA-CC-A8HS-01	10	Death	Male	18	20.9573	Stage3	Locoregional Recurrence	NA	NA	NA	no	no	asian	M0	N1	T3	NA	2.12738	cluster1
TCGA-DD-AAEA-01	19.1667	Alive	Male	65	24.841	Stage1	NA	A	low	1&2	yes	yes	asian	M0	N0	T1	No	1.73181	cluster1
TCGA-DD-A4ND-01	91.5333	Alive	Female	56	33.9125	Stage1	New Primary Tumor	A	NA	0	no	no	white	M0	N0	T1	No	1.41231	cluster1
TCGA-ZP-A9D2-01	25.5	Death	Male	51	25.0135	NA	Intrahepatic Recurrence	A	NA	1&2	no	no	white	MX	NX	T2	Yes	1.11516	cluster1
TCGA-DD-AADI-01	36.1667	Alive	Female	43	23.5078	Stage1	NA	A	high	NA	no	yes	asian	M0	N0	T1	No	0.876391	cluster2
TCGA-2Y-A9GX-01	81.4	Alive	Male	68	33.9592	Stage1	Locoregional Recurrence	NA	low	NA	yes	no	white	MX	NX	T1	NA	0.675218	cluster1
TCGA-DD-AACY-01	48.3333	Alive	Male	61	23.6244	Stage1	Intrahepatic Recurrence	A	high	3&4	no	yes	asian	M0	N0	T1	No	0.616461	cluster2
TCGA-DD-A73D-01	23.1	Alive	Female	68	35.2941	Stage2	Intrahepatic Recurrence	A	low	6	no	no	white	MX	NX	T2	Yes	0.460378	cluster2
TCGA-DD-AAE9-01	24.0667	Alive	Male	69	23.1405	Stage1	NA	A	low	1&2	yes	yes	asian	M0	N0	T1	No	1.44286	cluster2
TCGA-ED-A7XO-01	14.2333	Alive	Male	29	20.898	Stage3	Locoregional Recurrence	NA	low	NA	no	no	asian	M0	N0	T3	Yes	0.805303	cluster2
TCGA-DD-AADM-01	0.4	Death	Male	58	21.7555	Stage2	NA	A	high	NA	yes	yes	asian	M0	N0	T2	No	1.08636	cluster2
TCGA-FV-A3R3-01	12.2	Death	Female	38	37.4214	Stage1	NA	NA	NA	NA	no	no	white	MX	NX	T1	No	0.376885	cluster2
TCGA-DD-AACL-01	3.56667	Death	Female	66	30.6667	Stage1	NA	A	high	NA	no	no	asian	M0	N0	T1	No	2.21915	cluster1
TCGA-DD-A4NJ-01	30.9333	Alive	Female	54	32.7186	Stage2	Intrahepatic Recurrence	A	low	1&2	no	no	white	M0	N0	T2	No	1.18804	cluster1
TCGA-DD-AADU-01	18.4667	Alive	Male	60	26.4915	Stage2	NA	A	high	3&4	yes	no	asian	M0	N0	T2	Yes	0.637061	cluster2
TCGA-CC-A7IF-01	21.6333	Death	Male	59	20.3074	Stage3	New Primary Tumor	NA	NA	NA	yes	no	asian	M0	N0	T3	NA	1.46724	cluster1
TCGA-CC-A5UE-01	9.06667	Death	Male	48	21.2245	Stage3	Locoregional Recurrence	NA	NA	NA	yes	no	asian	M0	N0	T4	NA	2.0849	cluster1
TCGA-DD-AAVW-01	77.2333	Alive	Male	35	23.6244	Stage1	NA	A	high	6	no	yes	asian	M0	N0	T1	No	1.26404	cluster1
TCGA-CC-A9FW-01	8.26667	Alive	Male	68	21.8776	Stage3	Locoregional Recurrence	NA	NA	NA	yes	no	asian	M0	N0	T3	NA	2.33874	cluster1
TCGA-DD-A4NQ-01	12.4333	Death	Male	60	29.6665	Stage2	Intrahepatic Recurrence	A	high	NA	no	yes	white	M0	N0	T2	Yes	2.08784	cluster1
TCGA-DD-A3A7-01	13.9667	Death	Male	67	22.6347	Stage3	Intrahepatic Recurrence	NA	high	0	yes	no	NA	M0	N0	T3	Yes	1.7223	cluster2
TCGA-EP-A2KA-01	20.9	Death	Female	52	NA	Stage3	Extrahepatic Recurrence	NA	low	1&2	no	no	white	MX	NX	T3	NA	2.1188	cluster1
TCGA-ED-A7PZ-01	0.2	Alive	Male	61	19.7777	Stage2	NA	NA	low	NA	no	no	asian	M0	NX	T2	Yes	1.79475	cluster2
TCGA-G3-A25U-01	54.5333	Alive	Female	63	20.0777	Stage1	NA	A	low	0	no	yes	asian	M0	N0	T1	No	1.19721	cluster2
TCGA-RC-A7SH-01	15.6	Alive	Male	42	22.46	Stage2	Extrahepatic Recurrence	A	high	3&4	no	yes	asian	M0	N0	T2	Yes	1.74759	cluster1
TCGA-G3-AAV1-01	11.9667	Death	Male	51	30.2189	Stage3	Locoregional Recurrence	B	low	6	no	yes	asian	M0	N0	T4	Yes	1.09492	cluster2
TCGA-2Y-A9GZ-01	28.2667	Death	Female	82	21.7865	Stage2	Locoregional Recurrence	A	low	NA	no	no	white	MX	NX	T2	NA	1.07262	cluster2
TCGA-DD-AA3A-01	13.6667	Death	Female	81	26.3146	Stage1	NA	A	low	0	no	no	white	MX	N0	T1	No	1.61876	cluster1
TCGA-2Y-A9HA-01	1.2	Death	Male	70	24.1588	Stage2	NA	A	high	3&4	yes	no	white	MX	NX	T2	NA	1.38737	cluster1
TCGA-DD-AADK-01	34.9667	Alive	Female	68	22.6667	Stage2	NA	A	high	6	no	yes	asian	M0	N0	T2	Yes	1.46697	cluster2
TCGA-G3-A5SI-01	25.6	Death	Male	44	23.6203	Stage2	Intrahepatic Recurrence	A	low	6	no	no	asian	M0	N0	T2	No	1.06331	cluster2
TCGA-DD-A4NI-01	27.2	Alive	Male	67	33.464	Stage2	NA	A	low	0	yes	no	white	M0	NX	T2	No	0.0396392	cluster2
TCGA-DD-A73A-01	24.2667	Alive	Male	71	33.6901	Stage1	NA	A	low	3&4	yes	no	white	M0	N0	T1	No	1.17286	cluster2
TCGA-MR-A8JO-01	11	Alive	Male	34	23.4277	Stage1	NA	NA	low	NA	yes	no	white	MX	N0	T1	No	0.906587	cluster2
TCGA-5R-AA1C-01	17.3333	Alive	Male	57	29.7265	Stage2	NA	B	low	1&2	no	no	white	M0	N0	T2	Yes	1.04771	cluster2
TCGA-ZS-A9CG-01	11.3667	Alive	Male	55	29.3374	Stage2	NA	A	NA	0	no	no	white	MX	NX	T2	Yes	0.662131	cluster2
TCGA-DD-A4NH-01	30.5667	Alive	Female	65	32.8614	Stage3	Extrahepatic Recurrence	A	high	1&2	yes	no	white	M0	N0	T3	Yes	1.61068	cluster1
TCGA-FV-A4ZP-01	82.8667	Death	Male	78	24.4473	Stage3	Extrahepatic Recurrence	NA	high	NA	yes	no	white	M0	NX	T3	Yes	2.46772	cluster2
TCGA-DD-AACJ-01	70.0667	Alive	Male	75	28.8754	Stage2	Locoregional Recurrence	A	high	NA	no	no	asian	M0	N0	T2	Yes	1.02508	cluster2
TCGA-DD-AAVZ-01	63.3333	Alive	Male	38	21.2031	Stage1	NA	A	high	6	no	yes	asian	M0	N0	T1	No	1.1568	cluster1
TCGA-DD-AAVR-01	83.7667	Alive	Male	44	25.3444	Stage1	NA	A	high	6	no	yes	asian	M0	N0	T1	No	0.377446	cluster2
TCGA-RC-A7SB-01	19.6	Alive	Male	53	22.1367	Stage2	NA	B	low	0	no	yes	asian	M0	N0	T2	No	1.06935	cluster2
TCGA-3K-AAZ8-01	13.2	Alive	Male	65	28.3937	Stage3	Locoregional Recurrence	NA	NA	5	no	no	black	MX	NX	T3	NA	0.469232	cluster2
TCGA-DD-AADA-01	41.1	Alive	Female	66	27.3034	Stage1	NA	A	high	NA	no	yes	asian	M0	N0	T1	Yes	-0.203898	cluster2
TCGA-G3-A25X-01	59.3	Alive	Male	73	23.8751	Stage2	NA	A	low	1&2	no	yes	asian	M0	N0	T2	No	1.72494	cluster1
TCGA-EP-A3RK-01	12.1	Alive	Male	73	31.8773	Stage3	Locoregional Recurrence	A	low	1&2	yes	no	white	MX	NX	T3	NA	1.14697	cluster1
TCGA-2Y-A9H5-01	18.5	Death	Female	59	27.993	Stage1	Locoregional Recurrence	NA	high	1&2	yes	no	white	MX	N0	T1	No	1.26181	cluster1
TCGA-UB-A7MF-01	7.13333	Death	Male	56	24.9836	Stage3	Intrahepatic Recurrence	A	high	6	no	yes	white	MX	NX	T3	Yes	0.989005	cluster1
TCGA-BC-A10R-01	10.2667	Death	Female	66	NA	NA	Intrahepatic Recurrence	NA	high	NA	no	no	white	MX	NX	T3	Yes	1.30837	cluster2
TCGA-ED-A459-01	30.3333	Alive	Male	47	18.2868	Stage2	NA	NA	high	NA	no	no	asian	M0	N0	T2	Yes	1.42594	cluster1
TCGA-KR-A7K7-01	31.7	Alive	Female	61	44.2885	Stage2	Extrahepatic Recurrence	NA	high	NA	no	no	white	M0	N0	T2	Yes	2.57968	cluster1
TCGA-XR-A8TC-01	44.6333	Alive	Female	43	21.6441	Stage1	NA	A	high	6	no	yes	white	MX	NX	T1	No	1.35516	cluster1
TCGA-G3-A3CG-01	22.4333	Alive	Male	80	32.9507	Stage1	Intrahepatic Recurrence	A	high	6	no	no	white	M0	N0	T1	Yes	0.70258	cluster2
TCGA-BC-A112-01	5.1	Death	Male	80	35.629	NA	NA	NA	high	0	yes	no	white	MX	NX	T3	No	1.89926	cluster1
TCGA-ED-A4XI-01	27.3	Alive	Male	58	19.0311	Stage2	NA	NA	high	NA	no	no	asian	M0	N0	T2	Yes	0.398905	cluster2
TCGA-2Y-A9GT-01	54.1333	Death	Male	51	36.8313	Stage1	Locoregional Recurrence	C	high	NA	yes	yes	white	MX	NX	T1	No	0.42743	cluster2
TCGA-DD-AACX-01	5.66667	Alive	Male	66	22.0604	Stage2	Extrahepatic Recurrence	A	low	3&4	yes	yes	asian	M0	N0	T2	No	1.42641	cluster2
TCGA-DD-A1EB-01	67.2333	Alive	Female	72	21.1927	Stage1	Intrahepatic Recurrence	B	low	0	no	no	NA	M0	N0	T1	No	0.6678	cluster2
TCGA-DD-AACE-01	72.8	Alive	Male	62	23.6244	Stage1	Intrahepatic Recurrence	A	low	6	no	yes	asian	M0	N0	T1	No	0.662336	cluster2
TCGA-2Y-A9H9-01	23.2333	Alive	Male	70	27.7743	Stage1	Locoregional Recurrence	A	low	NA	yes	no	white	MX	N0	T1	NA	0.958615	cluster2
TCGA-CC-5262-01	3.43333	Death	Male	67	21.4533	Stage3	NA	NA	NA	NA	no	no	asian	M0	N0	T4	NA	1.55712	cluster1
TCGA-G3-AAV2-01	12.4	Alive	Male	50	NA	Stage1	NA	A	low	6	yes	no	white	M0	N0	T1	No	0.466768	cluster2
TCGA-DD-A4NN-01	29.9667	Death	Female	56	22.2063	Stage1	Extrahepatic Recurrence	A	high	0	no	no	white	M0	N0	T1	No	1.725	cluster1
TCGA-DD-AACZ-01	5.7	Death	Female	63	23.4224	Stage1	Locoregional Recurrence	A	high	NA	no	no	asian	M0	N0	T1	Yes	1.78705	cluster1
TCGA-DD-AAE0-01	18.5	Alive	Female	45	22.151	Stage3	NA	A	high	3&4	no	yes	asian	M0	N0	T3	No	1.62634	cluster1
TCGA-YA-A8S7-01	13.7333	Death	Male	68	27.1416	Stage3	Extrahepatic Recurrence	NA	high	NA	no	no	white	MX	N0	T3	No	1.13723	cluster1
TCGA-2Y-A9GY-01	25.2333	Death	Female	64	35.4925	Stage2	Extrahepatic Recurrence	NA	high	NA	no	no	white	MX	NX	T2	NA	2.2604	cluster1
TCGA-UB-A7ME-01	16.2	Alive	Male	51	27.5482	Stage1	NA	B	high	1&2	no	yes	asian	MX	NX	T1	No	1.31624	cluster1
TCGA-ED-A8O6-01	1.86667	Death	Female	50	16.5289	Stage3	NA	NA	high	NA	no	no	asian	M0	N0	T3	Yes	2.13874	cluster1
TCGA-ZP-A9D4-01	13.1667	Alive	Female	64	22.8928	NA	NA	A	low	0	no	no	white	MX	NX	T1	No	0.582776	cluster2
TCGA-DD-A1EH-01	49.8333	Alive	Male	23	21.847	Stage3	Intrahepatic Recurrence	B	high	3&4	no	yes	white	M0	N0	T3	Yes	1.08785	cluster1
TCGA-DD-A11A-01	2.63333	Alive	Male	67	27.5312	Stage1	NA	NA	high	0	no	no	black	M0	N0	T1	No	1.02252	cluster2
TCGA-RC-A7SF-01	19.3	Alive	Male	66	26.2976	Stage1	Locoregional Recurrence	A	high	3&4	no	no	asian	M0	N0	T1	No	1.68268	cluster2
TCGA-HP-A5N0-01	25.0667	Death	Female	90	26.7094	NA	Locoregional Recurrence	NA	NA	0	no	no	NA	M0	NX	TX	NA	0.268422	cluster2
TCGA-DD-A73E-01	1.46667	Alive	Male	66	36.5062	Stage1	NA	A	low	0	yes	no	white	M0	N0	T1	No	1.67417	cluster1
TCGA-G3-A5SL-01	20.7	Alive	Male	70	27.1605	Stage2	NA	NA	low	0	yes	no	white	M0	NX	T2	Yes	0.637065	cluster2
TCGA-2Y-A9H6-01	11.9	Alive	Female	68	40.6805	Stage1	NA	NA	high	NA	yes	no	white	MX	NX	T1	Yes	0.827154	cluster2
TCGA-WX-AA47-01	18.5333	Death	Female	33	22.3214	Stage3	Intrahepatic Recurrence	A	low	0	no	no	white	MX	NX	T3	Yes	1.26182	cluster2
TCGA-MR-A520-01	7.63333	Alive	Male	58	32.4584	Stage1	NA	NA	NA	NA	no	no	white	MX	NX	T1	NA	0.536002	cluster2
TCGA-DD-A3A1-01	7.76667	Death	Male	65	22.7904	Stage3	NA	A	low	0	no	no	NA	M0	N0	T3	Yes	1.30232	cluster2
TCGA-DD-AADF-01	3.83333	Death	Female	64	26.1593	Stage1	NA	A	high	NA	no	yes	asian	M0	N0	T1	No	1.7027	cluster2
TCGA-G3-A7M7-01	12.0333	Alive	Male	65	23.5036	Stage1	NA	A	low	3&4	yes	no	white	MX	NX	T1	No	1.00408	cluster2
TCGA-DD-AADQ-01	14.5333	Alive	Male	59	23.5078	Stage2	NA	A	low	NA	yes	yes	asian	M0	N0	T2	No	0.957001	cluster2
TCGA-DD-AAVX-01	57.2667	Alive	Male	38	20.5151	Stage2	Intrahepatic Recurrence	A	low	6	no	yes	asian	M0	N0	T2	Yes	0.291121	cluster2
TCGA-MI-A75E-01	16.9	Alive	Male	61	33.6327	Stage3	NA	A	low	1&2	yes	no	white	M0	N0	T4	Yes	0.837241	cluster2
TCGA-GJ-A3OU-01	29.3	Alive	Male	59	61.6731	Stage1	Intrahepatic Recurrence	NA	low	NA	yes	no	white	MX	NX	T1	No	1.05366	cluster1
TCGA-DD-A11B-01	0.466667	Death	Male	73	40.9023	Stage1	NA	A	low	6	no	no	white	M0	N0	T1	No	0.256907	cluster2
TCGA-LG-A6GG-01	12.9	Alive	Female	79	26.0375	Stage2	NA	A	NA	NA	no	no	white	M0	NX	T2	Yes	1.42153	cluster2
TCGA-CC-A7IJ-01	12.7333	Alive	Male	56	19.8347	Stage2	NA	NA	NA	NA	yes	no	asian	M0	N0	T2	NA	1.28393	cluster1
TCGA-DD-AACA-01	76.7	Alive	Male	65	25.7117	Stage1	Locoregional Recurrence	A	low	6	no	yes	asian	M0	N0	T1	No	1.07733	cluster2
TCGA-DD-A39V-01	21.4333	Death	Male	77	26.0933	Stage2	Extrahepatic Recurrence	A	NA	0	no	no	white	M0	NX	T2	No	1.30828	cluster2
TCGA-2Y-A9GS-01	24.1333	Death	Male	58	35.0556	NA	Extrahepatic Recurrence	NA	high	NA	yes	no	white	MX	NX	T2	NA	1.55974	cluster1
TCGA-DD-AACW-01	47.4667	Alive	Male	43	23.5883	Stage1	NA	A	high	NA	yes	yes	asian	M0	N0	T1	No	1.37396	cluster1
TCGA-FV-A3R2-01	6.46667	Death	Male	75	NA	Stage1	NA	NA	NA	NA	no	no	white	MX	NX	T1	NA	0.986962	cluster1
TCGA-ZP-A9CY-01	26.0667	Alive	Female	66	35.9245	NA	NA	A	NA	6	no	no	white	MX	NX	T1	No	0.599697	cluster2
TCGA-NI-A8LF-01	26.6333	Alive	Male	74	35.5665	Stage1	NA	NA	NA	NA	yes	no	white	MX	NX	T1	No	0.820397	cluster2
TCGA-DD-AAE2-01	21.2667	Alive	Male	51	27.0842	Stage1	NA	A	high	6	no	yes	asian	M0	N0	T1	No	0.934586	cluster2
TCGA-5C-A9VG-01	10.9333	Alive	Male	58	25.2595	Stage2	NA	A	NA	NA	no	no	white	M0	N0	T2	Yes	1.27747	cluster1
TCGA-KR-A7K8-01	30.2	Alive	Male	57	37.7163	Stage1	NA	NA	high	NA	no	no	NA	M0	N0	T1	No	1.70286	cluster2
TCGA-ZP-A9CZ-01	23.5333	Alive	Male	72	26.1752	NA	NA	A	low	3&4	no	yes	asian	MX	NX	T1	No	1.50781	cluster1
TCGA-EP-A12J-01	19	Alive	Male	62	NA	Stage1	NA	B	NA	NA	no	no	black	MX	NX	T1	No	0.349564	cluster1
TCGA-DD-A4NV-01	79.9333	Alive	Male	61	40.2609	Stage3	NA	A	low	0	no	no	white	M0	N0	T3	No	0.598425	cluster2
TCGA-BC-A3KF-01	0.266667	Alive	Female	66	19.3792	Stage1	NA	NA	NA	NA	no	no	white	M0	NX	T1	No	1.76279	cluster1
TCGA-XR-A8TD-01	34.3333	Alive	Female	49	28.3531	Stage3	NA	A	high	0	no	no	white	M0	N0	T3	No	1.15728	cluster1
TCGA-DD-A4NK-01	40.3333	Death	Female	80	NA	Stage3	Intrahepatic Recurrence	A	low	0	no	no	white	M0	N0	T3	No	0.678632	cluster2
TCGA-DD-AACP-01	13.8333	Alive	Male	64	25.8065	Stage1	NA	A	high	NA	yes	no	asian	M0	N0	T1	No	2.27673	cluster1
TCGA-G3-A7M5-01	14.9	Alive	Male	76	25.2826	Stage1	NA	A	low	0	yes	no	asian	MX	NX	T1	No	0.7765	cluster2
TCGA-DD-A4NS-01	81.8667	Death	Female	61	20.7967	Stage1	Extrahepatic Recurrence	NA	low	0	yes	no	white	M0	N0	T1	No	0.213547	cluster1
TCGA-WX-AA46-01	25.2	Alive	Male	61	30.8185	Stage2	NA	A	low	0	no	no	white	MX	NX	T2	Yes	0.0322879	cluster2
TCGA-O8-A75V-01	17.9333	Alive	Male	54	28.3951	Stage1	NA	A	low	6	yes	yes	NA	MX	NX	T1	No	0.770526	cluster2
TCGA-DD-AACH-01	6.5	Death	Male	69	20.7031	Stage2	Intrahepatic Recurrence	A	low	6	no	yes	asian	M0	N0	T2	Yes	2.09895	cluster1
TCGA-DD-AAVQ-01	90.9333	Alive	Male	38	24.623	Stage1	Locoregional Recurrence	A	high	6	no	yes	asian	M0	N0	T1	No	1.55576	cluster1
TCGA-RC-A7S9-01	21.3333	Alive	Female	47	22.3757	Stage1	NA	A	low	6	no	yes	asian	M0	N0	T1	No	1.82799	cluster1
TCGA-BC-A8YO-01	18.7333	Alive	Female	66	25.6055	Stage3	Locoregional Recurrence	NA	NA	NA	yes	no	white	M0	N0	T4	Yes	2.17092	cluster1
TCGA-CC-A8HU-01	11.4667	Death	Female	39	15.8079	Stage3	Locoregional Recurrence	NA	NA	NA	no	no	asian	M0	N0	T3	NA	1.60867	cluster1
TCGA-DD-AAVS-01	60.7667	Alive	Male	56	25.2092	Stage1	NA	A	high	3&4	no	yes	asian	M0	N0	T1	No	1.25375	cluster1
TCGA-CC-A7IH-01	12.1667	Alive	Male	58	18.2857	Stage3	NA	NA	NA	NA	yes	no	asian	M0	N0	T3	NA	0.626507	cluster1
TCGA-FV-A3I0-01	28.2667	Alive	Female	76	NA	Stage2	Intrahepatic Recurrence	NA	NA	NA	no	no	white	M0	NX	T2	Yes	0.965407	cluster1
TCGA-MI-A75H-01	24.9	Alive	Male	77	28.0664	NA	Locoregional Recurrence	B	low	6	no	no	white	MX	NX	NA	Yes	0.716029	cluster2
TCGA-CC-A9FV-01	0	Alive	Male	57	21.6713	Stage3	NA	NA	NA	NA	yes	no	asian	M0	N0	T3	NA	-0.349254	cluster1
TCGA-BC-A217-01	46.5667	Death	Female	75	30.4867	Stage2	NA	NA	high	0	yes	no	white	M0	NX	T2	Yes	1.45323	cluster1
TCGA-DD-AAD5-01	44.8333	Alive	Male	54	24.2215	Stage1	Intrahepatic Recurrence	A	high	3&4	yes	yes	asian	M0	N0	T1	No	1.23168	cluster1
TCGA-2Y-A9H0-01	122.5	Alive	Male	49	27.4691	Stage3	NA	NA	high	NA	yes	yes	white	M0	N0	T3	NA	1.95199	cluster1
TCGA-DD-AAD8-01	40.6333	Alive	Female	73	24.6711	Stage1	NA	A	low	1&2	no	yes	asian	M0	N0	T1	No	1.57753	cluster2
TCGA-CC-A3MB-01	10.5	Death	Male	36	18.7242	Stage3	New Primary Tumor	NA	NA	NA	no	no	asian	M0	N0	T3	NA	1.67986	cluster1
TCGA-DD-A4NE-01	22	Death	Female	75	27.3356	Stage3	Intrahepatic Recurrence	A	high	0	no	no	white	M0	N0	T3	No	1.73638	cluster1
TCGA-5R-AAAM-01	1.53333	Death	Female	65	30.1103	Stage2	NA	A	high	6	no	no	white	M0	N0	T2	Yes	0.473023	cluster2
TCGA-DD-AADY-01	18.5	Alive	Female	55	21.2183	Stage1	NA	A	low	6	no	yes	asian	M0	N0	T1	No	1.54483	cluster2
TCGA-MI-A75I-01	21	Alive	Male	61	28.2933	NA	Locoregional Recurrence	A	NA	NA	no	no	black	MX	NX	T2	NA	1.73024	cluster2
TCGA-G3-A3CI-01	6	Alive	Male	71	35.1393	Stage1	NA	A	low	0	no	no	white	M0	N0	T1	No	0.531397	cluster2
TCGA-CC-A5UC-01	11.5667	Death	Male	63	20.9366	Stage3	New Primary Tumor	NA	NA	NA	yes	no	asian	M0	N0	T3	NA	1.91748	cluster1
TCGA-FV-A496-01	0.333333	Alive	Female	84	20.5761	Stage1	NA	NA	high	0	no	no	white	M0	NX	T1	No	1.31762	cluster2
TCGA-DD-AACK-01	0.3	Alive	Male	70	22.9854	Stage1	NA	A	low	6	no	yes	asian	M0	N0	T1	Yes	1.30166	cluster1
TCGA-XR-A8TE-01	30.8333	Alive	Male	16	17.4449	Stage3	Intrahepatic Recurrence	NA	high	0	no	no	white	MX	N0	T3	No	1.05656	cluster2
TCGA-DD-A3A4-01	20.4	Death	Male	37	18.1966	Stage3	Intrahepatic Recurrence	B	NA	0	no	no	white	M0	N0	T3	No	0.669381	cluster2
TCGA-RC-A6M4-01	0.733333	Alive	Female	74	NA	Stage3	NA	A	low	NA	no	no	white	MX	NX	T3	No	1.26148	cluster2
TCGA-ED-A7PY-01	13	Alive	Female	20	16.4366	Stage2	NA	NA	low	NA	no	no	asian	M0	NX	T2	Yes	0.983813	cluster1
TCGA-DD-AADL-01	21.2	Alive	Male	58	20.9644	Stage1	NA	A	low	NA	yes	yes	asian	M0	N0	T1	Yes	1.33244	cluster1
TCGA-UB-A7MC-01	16.6667	Alive	Male	59	25.1808	Stage3	Extrahepatic Recurrence	A	high	1&2	yes	yes	white	MX	N0	T3	Yes	0.995664	cluster1
TCGA-ED-A82E-01	13.6	Alive	Female	60	19.5556	Stage3	NA	NA	low	NA	no	no	asian	M0	N0	T3	Yes	0.273684	cluster1
TCGA-CC-A9FS-01	7.03333	Alive	Male	55	23.7812	Stage2	New Primary Tumor	NA	NA	NA	yes	no	asian	M0	N0	T2	NA	0.6656	cluster1
TCGA-T1-A6J8-01	0.766667	Alive	Male	68	18.3907	NA	NA	NA	NA	NA	yes	no	white	M0	NX	T1	No	0.847634	cluster2
TCGA-DD-AAW0-01	67.1667	Alive	Male	54	25.3515	Stage1	NA	A	low	3&4	no	yes	asian	M0	N0	T1	No	0.771688	cluster2
TCGA-BC-A216-01	45.0333	Alive	Female	62	56.1422	Stage3	NA	NA	high	0	no	no	white	M0	NX	T3	No	2.34428	cluster1
TCGA-DD-AACG-01	15.6333	Death	Male	52	23.03	Stage2	Intrahepatic Recurrence	A	high	6	no	yes	asian	M0	N0	T2	Yes	1.72782	cluster2
TCGA-CC-A123-01	7.3	Alive	Female	24	NA	Stage3	New Primary Tumor	NA	NA	NA	no	no	asian	M0	N0	T3	No	1.38026	cluster2
TCGA-DD-A1EE-01	11.6333	Death	Male	73	25.1429	Stage3	Intrahepatic Recurrence	B	low	6	no	no	white	M0	N0	T3	No	0.737678	cluster2
TCGA-FV-A3I1-01	8.23333	Death	Female	81	NA	Stage2	NA	NA	NA	0	yes	no	white	MX	N0	T2	Yes	1.78802	cluster1
TCGA-G3-A5SJ-01	23.2667	Alive	Male	59	29.7527	Stage1	Intrahepatic Recurrence	B	low	6	yes	no	white	M0	NX	T1	No	1.49019	cluster1
TCGA-BC-A3KG-01	22.6667	Alive	Female	68	25.3155	Stage2	Extrahepatic Recurrence	NA	high	NA	yes	no	white	M0	N0	T2	Yes	1.90236	cluster1
TCGA-ZS-A9CF-01	80.4	Alive	Male	64	NA	Stage2	Intrahepatic Recurrence	NA	NA	0	no	no	white	MX	NX	T2	Yes	1.28541	cluster2
TCGA-RC-A6M6-01	0.3	Alive	Male	75	NA	Stage2	NA	B	high	NA	yes	no	white	M0	NX	T2	No	2.15678	cluster1
TCGA-DD-AACI-01	53.9333	Alive	Male	69	19.9792	Stage2	Intrahepatic Recurrence	A	low	5	no	no	asian	M0	N0	T2	No	1.19641	cluster2
TCGA-EP-A3JL-01	10.1	Alive	Male	76	25.8645	Stage1	NA	A	low	NA	yes	no	white	MX	NX	T1	No	1.44186	cluster2
TCGA-CC-A5UD-01	10.1333	Death	Male	45	21.4533	Stage3	Locoregional Recurrence	NA	NA	NA	yes	no	asian	M0	N0	T3	NA	2.17634	cluster1
TCGA-ES-A2HS-01	22.9333	Death	Male	80	29.9383	Stage1	NA	A	low	0	no	no	white	MX	NX	T1	No	1.11268	cluster2
TCGA-BC-A10U-01	27.9	Death	Male	69	NA	NA	Intrahepatic Recurrence	NA	high	NA	yes	no	white	MX	NX	T2	NA	1.57519	cluster2
TCGA-DD-A119-01	7.43333	Death	Male	40	22.6562	Stage4	NA	A	high	0	no	yes	asian	M1	N0	T3	Yes	1.08629	cluster2
TCGA-2Y-A9H1-01	40.9667	Death	Male	58	30.4367	Stage1	Locoregional Recurrence	NA	low	1&2	yes	no	white	MX	NX	T1	NA	0.531594	cluster2
TCGA-G3-A5SK-01	24.8	Alive	Male	58	23.4586	Stage1	Intrahepatic Recurrence	A	NA	6	no	no	white	M0	NX	T1	NA	0.0671089	cluster2
TCGA-BC-A10Y-01	23.7	Death	Male	76	25.1429	NA	Intrahepatic Recurrence	NA	high	NA	yes	no	white	MX	NX	T4	Yes	1.53075	cluster1
TCGA-DD-AAE1-01	18.4	Alive	Male	52	21.7079	Stage1	NA	A	high	6	no	yes	asian	M0	N0	T1	No	1.14891	cluster1
TCGA-DD-AADN-01	29.9333	Alive	Male	59	24.2188	Stage1	NA	A	high	NA	yes	yes	asian	MX	NX	T1	Yes	2.09487	cluster2
TCGA-CC-A3M9-01	10	Death	Male	45	20.148	Stage3	Locoregional Recurrence	NA	NA	NA	yes	no	asian	M0	N0	T3	NA	0.941442	cluster1
TCGA-DD-A73C-01	23.3667	Alive	Female	65	19.3821	Stage3	Locoregional Recurrence	A	low	0	no	no	white	M0	N0	T3	No	0.576136	cluster2
TCGA-BW-A5NP-01	0	Alive	Female	26	NA	Stage4	Extrahepatic Recurrence	NA	high	3&4	no	yes	white	M1	N0	T2	Yes	1.26181	cluster1
TCGA-CC-A7IL-01	9.26667	Death	Male	61	20.8086	Stage3	Locoregional Recurrence	NA	NA	NA	yes	no	asian	M0	N0	T3	NA	1.04044	cluster2
TCGA-DD-AACV-01	51.0333	Alive	Male	53	24.5089	Stage1	Intrahepatic Recurrence	A	low	NA	yes	no	asian	M0	N0	T1	Yes	1.91717	cluster1
TCGA-DD-AAD1-01	18.8	Alive	Female	51	16.9747	Stage1	Intrahepatic Recurrence	A	high	NA	no	yes	asian	M0	N0	T1	No	0.941146	cluster1
TCGA-DD-AAVV-01	81.8333	Alive	Male	56	28.441	Stage2	NA	A	low	3&4	no	yes	asian	M0	N0	T2	Yes	0.941055	cluster2
TCGA-ED-A8O5-01	13.5333	Alive	Female	59	23.1405	Stage3	NA	NA	high	NA	no	no	asian	M0	N0	T3	Yes	1.38877	cluster1
TCGA-ED-A97K-01	0.2	Alive	Male	54	22.1453	Stage3	NA	NA	low	NA	yes	no	asian	M0	N0	T3	Yes	1.02655	cluster1
TCGA-2V-A95S-01	NA	Alive	Male	NA	26.0617	Stage2	NA	A	high	6	no	no	asian	MX	NX	T2	Yes	1.57502	cluster1
TCGA-UB-A7MB-01	20.0333	Alive	Male	24	19.1358	Stage2	Intrahepatic Recurrence	A	high	0	no	no	white	MX	NX	T2	Yes	1.98592	cluster1
TCGA-CC-5264-01	3.4	Death	Male	71	20.3125	Stage3	NA	NA	NA	NA	no	no	asian	M0	N0	T3	No	2.38145	cluster1
TCGA-ED-A66Y-01	9.86667	Death	Female	51	23.0469	Stage3	NA	NA	high	NA	no	no	asian	M0	N0	T3	Yes	2.53081	cluster1
TCGA-ED-A627-01	14.1	Alive	Male	74	23.8895	Stage1	NA	NA	NA	NA	yes	no	white	M0	NX	T1	NA	0.230609	cluster2
TCGA-DD-AACC-01	56.1667	Death	Male	61	22.4059	Stage1	Locoregional Recurrence	A	high	6	no	yes	asian	M0	N0	T1	No	0.999159	cluster2
TCGA-DD-A4NB-01	32.9667	Alive	Male	25	20.1607	Stage1	Extrahepatic Recurrence	NA	low	NA	no	no	white	M0	N0	T1	No	0.936353	cluster2
TCGA-ED-A66X-01	13.5333	Alive	Male	35	21.1073	Stage3	Intrahepatic Recurrence	NA	high	NA	yes	no	asian	M0	N0	T3	Yes	1.37573	cluster1
TCGA-DD-A114-01	38.3	Death	Male	42	24.7252	Stage2	NA	A	high	5	no	no	black	M0	NA	T2	Yes	2.24266	cluster1
TCGA-DD-A3A9-01	31.0333	Death	Female	64	21.9671	Stage4	Extrahepatic Recurrence	A	high	0	no	no	white	M1	N0	T4	No	1.27722	cluster2
TCGA-XR-A8TG-01	29.9333	Alive	Male	58	20.9712	Stage1	Intrahepatic Recurrence	NA	low	6	no	no	white	M0	NX	T1	No	1.70011	cluster1
TCGA-ES-A2HT-01	14.6	Death	Male	54	26.4236	Stage1	NA	A	low	0	no	no	black	MX	NX	T1	No	0.29218	cluster2
TCGA-2Y-A9H3-01	50.5333	Alive	Male	45	32.7705	Stage2	Locoregional Recurrence	NA	high	1&2	yes	no	white	MX	NX	T2	Yes	0.955023	cluster2
TCGA-2Y-A9HB-01	8.66667	Alive	Male	66	26.5338	Stage1	NA	NA	high	NA	yes	no	NA	MX	NX	T1	No	0.700253	cluster2
TCGA-FV-A495-01	0.0333333	Alive	Female	51	23.6614	Stage2	NA	NA	high	3&4	no	no	white	M0	NX	T2	No	1.20869	cluster2
TCGA-G3-AAV4-01	0.9	Death	Female	83	23.0112	Stage1	NA	A	low	3&4	no	yes	white	M0	N0	T1	No	1.32197	cluster2
TCGA-BC-A10W-01	3.03333	Death	Male	50	NA	NA	NA	NA	high	NA	no	yes	asian	MX	NX	T4	NA	1.40887	cluster1
TCGA-DD-A1EK-01	18.6	Death	Female	64	38.3687	Stage4	Locoregional Recurrence	A	high	0	no	no	white	M1	N0	T4	No	1.5533	cluster2
TCGA-DD-AAD6-01	22.4	Alive	Male	66	33.3465	Stage3	Locoregional Recurrence	A	NA	NA	no	yes	asian	M0	N0	T3	No	1.38859	cluster2
TCGA-G3-A3CH-01	26	Alive	Male	53	23.3556	Stage3	Intrahepatic Recurrence	A	high	6	no	yes	asian	M0	N0	T3	No	0.671556	cluster2
TCGA-KR-A7K2-01	27.6333	Alive	Male	64	28.6689	Stage1	NA	NA	low	NA	no	no	white	M0	N0	T1	No	1.412	cluster2
TCGA-DD-AAEG-01	23.9667	Alive	Female	59	18.0172	Stage1	NA	A	low	6	no	no	asian	M0	N0	T1	No	1.33822	cluster2
TCGA-ZS-A9CD-01	46.2	Death	Male	73	NA	Stage2	Intrahepatic Recurrence	A	NA	5	no	no	white	MX	NX	T2	No	0.895429	cluster2
TCGA-2Y-A9GV-01	84.4	Death	Female	54	30.478	Stage1	Extrahepatic Recurrence	NA	low	NA	yes	no	white	MX	NX	T1	NA	0.676634	cluster2
TCGA-BC-A10T-01	27.9	Death	Male	76	NA	NA	Extrahepatic Recurrence	NA	NA	1&2	no	no	white	MX	NX	T4	No	1.01187	cluster2
TCGA-DD-AAEI-01	51.0333	Alive	Male	72	28.6689	Stage1	Extrahepatic Recurrence	A	high	6	no	yes	asian	M0	N0	T1	No	1.49224	cluster2
TCGA-FV-A2QQ-01	24.3	Alive	Male	80	NA	Stage1	NA	NA	NA	NA	yes	no	white	MX	N0	T1	No	0.971848	cluster2
TCGA-PD-A5DF-01	21.3	Death	Female	58	25.8166	Stage3	NA	NA	NA	NA	no	no	white	M0	N0	T4	NA	1.50432	cluster1
TCGA-EP-A2KC-01	0.633333	Death	Male	62	NA	Stage1	NA	A	high	NA	no	no	black	MX	NX	T1	No	0.775838	cluster2
TCGA-CC-A7IG-01	9.96667	Death	Male	47	20.4783	Stage2	Locoregional Recurrence	NA	NA	NA	yes	no	asian	M0	N0	T2	NA	2.1808	cluster1
TCGA-DD-A3A3-01	17.8333	Death	Male	45	25.4581	Stage1	NA	B	low	0	no	no	asian	M0	N0	T1	Yes	1.6075	cluster2
TCGA-4R-AA8I-01	8.73333	Death	Male	66	35.2245	Stage2	Locoregional Recurrence	A	low	6	no	no	white	MX	NX	T2	Yes	1.61461	cluster2
TCGA-G3-AAV3-01	13.7333	Alive	Female	58	30.1162	Stage2	NA	A	low	6	yes	no	white	M0	N0	T2	No	1.32064	cluster2
TCGA-G3-A3CJ-01	19.8	Alive	Male	52	23.7812	Stage2	Extrahepatic Recurrence	A	low	5	no	no	NA	M0	N0	T2	Yes	0.577269	cluster2
TCGA-DD-A4NG-01	26.7333	Death	Male	77	34.9494	Stage3	Intrahepatic Recurrence	A	low	NA	yes	no	white	M0	NX	T3	Yes	0.859953	cluster2
TCGA-DD-A4NP-01	110.267	Alive	Male	32	25.2163	Stage1	Intrahepatic Recurrence	B	low	0	no	no	white	M0	N0	T1	No	0.541701	cluster2
TCGA-5R-AA1D-01	14.9667	Alive	Female	17	22.7615	Stage3	NA	B	low	0	no	no	white	M0	N0	T3	Yes	0.484561	cluster2
TCGA-ED-A5KG-01	28.4667	Alive	Female	60	23.8281	Stage2	Intrahepatic Recurrence	NA	high	NA	no	no	asian	M0	N0	T2	Yes	1.19623	cluster1
TCGA-DD-AAW2-01	61.8333	Alive	Male	69	20.5457	Stage1	Intrahepatic Recurrence	A	low	6	no	no	asian	M0	N0	T1	No	0.777463	cluster2
TCGA-2Y-A9GW-01	42.3667	Death	Male	64	41.9635	Stage1	Locoregional Recurrence	NA	low	NA	yes	no	white	MX	N0	T1	NA	1.09643	cluster2
TCGA-DD-A116-01	54.0667	Death	Male	68	23.8367	Stage3	Extrahepatic Recurrence	A	high	3&4	no	yes	asian	M0	N0	T3	NA	1.43631	cluster2
TCGA-CC-A1HT-01	3.36667	Death	Male	50	20.3244	Stage3	NA	NA	NA	NA	no	no	asian	M0	N0	T3	NA	1.41858	cluster1
TCGA-DD-AAC8-01	0.533333	Death	Male	72	23.4221	Stage1	NA	A	low	1&2	no	yes	asian	M0	N0	T1	Yes	0.898858	cluster2
TCGA-G3-AAUZ-01	16	Alive	Male	48	30.0781	Stage1	NA	A	low	1&2	no	yes	NA	M0	N0	T1	No	0.866048	cluster2
TCGA-DD-AAD2-01	21.9333	Alive	Male	66	21.3675	Stage1	NA	A	high	1&2	no	yes	asian	M0	N0	T1	Yes	1.42498	cluster2
TCGA-BD-A3EP-01	13.6333	Alive	Female	75	25.1559	Stage1	NA	A	high	1&2	no	no	black	M0	N0	T1	No	1.43646	cluster1
TCGA-DD-AADR-01	67.6	Alive	Male	58	25.9516	Stage1	Intrahepatic Recurrence	A	low	6	yes	yes	asian	M0	N0	T1	No	0.959017	cluster2
TCGA-DD-AAVU-01	73.4	Alive	Male	46	34.375	Stage2	Intrahepatic Recurrence	A	low	3&4	no	yes	asian	M0	N0	T2	Yes	1.11406	cluster2
TCGA-QA-A7B7-01	3.13333	Alive	Male	48	33.3333	Stage2	Locoregional Recurrence	A	high	0	no	yes	black	MX	NX	T2	Yes	1.98947	cluster1
TCGA-UB-AA0U-01	10.9	Alive	Male	60	29.3524	Stage2	Intrahepatic Recurrence	A	high	0	no	no	white	MX	NX	T2	No	0.821103	cluster1
TCGA-CC-A9FU-01	0	Alive	Female	52	20.5049	Stage3	NA	NA	NA	NA	no	yes	asian	M0	N0	T3	NA	2.44418	cluster1
TCGA-DD-A113-01	80.8333	Alive	Female	55	23.6128	Stage2	Intrahepatic Recurrence	A	high	0	no	no	white	M0	N0	T2	Yes	1.30261	cluster2
TCGA-KR-A7K0-01	2.16667	Death	Male	65	21.7994	Stage1	NA	NA	low	NA	yes	no	white	M0	N0	T1	No	0.732741	cluster2
TCGA-DD-A4NL-01	57.0333	Alive	Male	46	37.756	Stage1	NA	NA	low	0	yes	no	white	M0	N0	T1	No	0.538116	cluster2
TCGA-DD-AADW-01	19.5667	Alive	Male	48	18.4425	Stage1	Locoregional Recurrence	A	high	6	no	yes	asian	M0	N0	T1	No	1.53427	cluster1
TCGA-DD-A39X-01	56.4667	Death	Female	78	20.7756	Stage1	Intrahepatic Recurrence	A	low	0	no	no	white	M0	NX	T1	No	1.29563	cluster2
TCGA-DD-AAEE-01	27	Alive	Male	55	22.6562	Stage1	Intrahepatic Recurrence	A	low	6	no	yes	asian	M0	N0	T1	No	1.37387	cluster2
TCGA-2Y-A9GU-01	64.6333	Alive	Female	55	32.8892	Stage1	NA	NA	high	NA	no	no	white	MX	NX	T1	NA	1.12886	cluster1
TCGA-CC-A7IE-01	7.23333	Death	Male	57	20.9573	Stage3	New Primary Tumor	NA	NA	NA	yes	no	asian	M0	N0	T3	NA	1.84016	cluster1
TCGA-WX-AA44-01	20.5	Alive	Female	64	26.4024	Stage1	Intrahepatic Recurrence	A	high	6	no	no	white	MX	NX	T1	No	1.8451	cluster1
TCGA-G3-A7M8-01	14.3333	Alive	Male	31	NA	Stage1	NA	A	low	6	yes	no	asian	MX	NX	T1	No	0.717269	cluster2
TCGA-ED-A7XP-01	13.3333	Alive	Female	53	21.9076	Stage2	Locoregional Recurrence	NA	high	NA	no	no	asian	M0	N0	T2	Yes	0.907721	cluster2
TCGA-BW-A5NQ-01	0	Alive	Male	63	NA	Stage1	NA	NA	NA	6	yes	no	white	MX	NX	T1	No	1.86368	cluster1
TCGA-DD-A73G-01	115.933	Alive	Female	73	18.3143	Stage1	NA	A	high	0	no	no	white	M0	N0	T1	No	1.86192	cluster2
TCGA-RG-A7D4-01	36.6	Alive	Male	69	29.4078	Stage2	NA	A	high	NA	no	no	black	M0	N0	T2	NA	1.88602	cluster1
TCGA-DD-A3A6-01	108.6	Death	Female	72	16.9796	Stage2	NA	A	NA	0	no	no	white	M0	N0	T2	Yes	0.321446	cluster2
TCGA-BW-A5NO-01	0.666667	Alive	Male	50	NA	Stage3	NA	NA	NA	3&4	no	no	black	MX	NX	T3	No	1.29121	cluster2
TCGA-CC-A3MA-01	10.1	Death	Male	61	23.3844	Stage3	Locoregional Recurrence	NA	NA	NA	yes	no	asian	M0	N0	T3	NA	1.17817	cluster1
TCGA-DD-AADC-01	14.1667	Death	Male	53	26.1493	Stage1	Intrahepatic Recurrence	A	high	NA	no	yes	asian	M0	N0	T1	Yes	1.99966	cluster1
TCGA-G3-AAV0-01	15.8667	Alive	Male	58	23.2335	Stage1	NA	A	low	0	no	yes	asian	M0	N0	T1	No	0.741079	cluster2
TCGA-DD-AAE3-01	18.8667	Alive	Male	50	26.8136	Stage1	NA	A	low	1&2	yes	yes	asian	M0	N0	T1	No	0.258987	cluster2
TCGA-DD-A118-01	114.567	Alive	Female	77	26.2596	Stage2	Extrahepatic Recurrence	A	high	0	no	no	white	M0	N0	T2	No	1.18573	cluster1
TCGA-DD-A1EF-01	13.1333	Death	Female	57	30.116	Stage1	NA	B	high	3&4	no	no	white	M0	N0	T1	No	1.73255	cluster1
TCGA-DD-A11D-01	52	Death	Female	57	27.4756	Stage1	Intrahepatic Recurrence	A	low	6	no	no	white	M0	N0	T1	No	0.824449	cluster2
TCGA-G3-A6UC-01	22.3667	Alive	Male	65	27.4725	Stage3	Intrahepatic Recurrence	A	low	6	yes	no	white	M0	N0	T3	Yes	0.396623	cluster2
TCGA-WJ-A86L-01	11.5	Alive	Female	68	22.151	Stage1	NA	A	high	0	no	no	white	MX	NX	T1	No	1.75191	cluster1
TCGA-CC-5263-01	4.3	Death	Male	35	22.2063	Stage3	NA	NA	NA	NA	no	no	asian	M0	N0	T3	No	2.74592	cluster1
TCGA-DD-AAE6-01	4.7	Alive	Female	59	18.1955	Stage1	Intrahepatic Recurrence	A	high	6	no	no	asian	M0	N0	T1	Yes	2.5086	cluster1
TCGA-K7-A6G5-01	17.0667	Alive	Male	66	23.6295	Stage1	NA	NA	NA	NA	yes	yes	white	MX	N0	T1	No	0.948766	cluster2
TCGA-DD-A1EL-01	13.8333	Death	Male	23	16.3024	Stage2	Intrahepatic Recurrence	A	low	0	no	yes	black	M0	N0	T2	No	1.68669	cluster1
TCGA-G3-A7M6-01	21.0667	Alive	Female	60	30.8444	Stage1	Locoregional Recurrence	A	high	1&2	no	no	white	MX	NX	T1	No	1.60971	cluster1
TCGA-DD-AAE4-01	20.2667	Alive	Female	49	25.1532	Stage1	Locoregional Recurrence	A	low	6	no	yes	asian	M0	N0	T1	No	0.773607	cluster2
TCGA-MI-A75G-01	23.2667	Alive	Male	63	21.7776	Stage2	NA	B	low	6	yes	no	white	M0	N0	T2	No	0.898015	cluster2
TCGA-DD-AACQ-01	14.4	Death	Male	50	22.4082	Stage2	Locoregional Recurrence	A	low	NA	no	yes	asian	M0	N0	T2	No	1.58891	cluster1
TCGA-DD-AADV-01	19.1333	Alive	Male	50	20.6612	Stage1	NA	A	low	6	yes	yes	asian	M0	N0	T1	No	1.01223	cluster1
TCGA-LG-A9QD-01	12.2	Alive	Male	68	26.2188	Stage3	NA	NA	NA	NA	no	no	white	M0	N0	T3	No	0.266029	cluster2
TCGA-DD-A3A2-01	71.0333	Death	Female	76	26.8274	Stage1	NA	A	NA	0	no	no	white	M0	N0	T1	No	0.535033	cluster2
TCGA-DD-A115-01	84.7333	Death	Male	53	27.9904	Stage3	Intrahepatic Recurrence	A	low	0	yes	no	white	M0	N0	T3	No	1.28107	cluster2
TCGA-DD-A1EG-01	45.7333	Death	Male	76	29.0533	Stage1	Intrahepatic Recurrence	A	high	1&2	yes	no	white	M0	N0	T1	No	1.25147	cluster2
TCGA-DD-AADO-01	15.1	Alive	Male	55	20.5499	Stage1	NA	A	high	NA	yes	yes	asian	M0	N0	T1	Yes	1.05474	cluster2
TCGA-5C-A9VH-01	10.7333	Alive	Male	70	25.3444	Stage1	NA	A	NA	NA	no	no	white	M0	N0	T1	No	1.36389	cluster1
TCGA-DD-AACS-01	60.1333	Alive	Male	39	27.0416	Stage1	NA	A	low	NA	no	yes	asian	M0	N0	T1	No	0.977691	cluster1
TCGA-DD-AAE7-01	21.4667	Alive	Male	72	25.0135	Stage1	NA	A	low	3&4	yes	yes	asian	M0	N0	T1	No	0.468491	cluster2
TCGA-DD-AADJ-01	35.5333	Alive	Female	70	24.8777	Stage1	NA	A	high	NA	no	no	asian	M0	N0	T1	No	1.04834	cluster2
TCGA-UB-A7MD-01	1.73333	Death	Male	67	18.6122	Stage1	NA	A	high	6	yes	no	black	MX	N0	T1	Yes	0.995306	cluster2
TCGA-CC-5259-01	8.33333	Alive	Female	60	20.9321	Stage3	Locoregional Recurrence	NA	NA	NA	no	no	asian	M0	N0	T4	NA	1.77397	cluster2
TCGA-HP-A5MZ-01	3.03333	Death	Male	78	23.9591	Stage1	NA	NA	NA	NA	no	no	NA	M0	NX	T1	No	0.831062	cluster2
TCGA-EP-A2KB-01	19.8667	Death	Female	46	29.7521	Stage1	Locoregional Recurrence	A	high	NA	no	no	white	MX	NX	T1	No	1.5754	cluster1
TCGA-ED-A7PX-01	0.2	Alive	Female	48	16.5889	Stage2	NA	NA	high	NA	no	no	asian	M0	NX	T2	Yes	1.33574	cluster1
TCGA-G3-A5SM-01	17.3333	Alive	Male	58	31.3091	Stage2	Intrahepatic Recurrence	A	low	6	yes	no	white	M0	NX	T2	No	1.17667	cluster2
TCGA-DD-AAEB-01	15.9333	Alive	Male	60	28.9341	Stage1	NA	A	low	NA	yes	yes	asian	M0	N0	T1	No	0.552472	cluster2
TCGA-BC-A5W4-01	18.2333	Death	Male	69	31.6522	Stage3	Locoregional Recurrence	A	NA	NA	yes	no	white	M0	NX	T3	Yes	1.66729	cluster2
TCGA-DD-A73B-01	9.43333	Death	Female	72	31.2026	Stage1	Locoregional Recurrence	B	high	6	no	no	white	M0	N0	T1	No	1.63516	cluster1
TCGA-DD-A1EI-01	6.1	Alive	Male	46	22.5306	Stage1	NA	B	high	6	no	yes	asian	M0	N0	T1	No	1.51466	cluster1
TCGA-K7-A5RF-01	21.0333	Alive	Male	64	23.9395	Stage1	Intrahepatic Recurrence	NA	low	NA	no	no	white	MX	NX	T1	NA	0.240789	cluster2
TCGA-DD-AACT-01	52.0667	Alive	Female	69	24.8358	Stage1	NA	A	low	NA	no	yes	asian	M0	N0	T1	No	0.383489	cluster2
TCGA-DD-A4NO-01	74.8333	Alive	Male	65	35.1885	Stage1	Intrahepatic Recurrence	A	low	0	no	no	white	M0	N0	T1	No	0.654388	cluster2
TCGA-2Y-A9H8-01	21.1	Death	Female	85	17.7778	NA	Extrahepatic Recurrence	NA	high	NA	yes	no	white	MX	NX	T1	NA	2.04718	cluster1
TCGA-DD-A3A8-01	0.366667	Death	Male	75	31.6001	Stage2	NA	A	low	0	no	no	white	M0	N0	T2	No	0.874203	cluster2
TCGA-LG-A9QC-01	14.1667	Alive	Male	48	29.1421	Stage1	NA	NA	NA	NA	no	no	white	M0	NX	T1	Yes	1.55764	cluster2
TCGA-BC-A10S-01	47.4333	Death	Male	81	NA	NA	Intrahepatic Recurrence	NA	NA	NA	yes	no	white	MX	NX	T3	Yes	0.557511	cluster2
TCGA-DD-AACN-01	43.4	Alive	Male	32	23.939	Stage1	Intrahepatic Recurrence	A	high	NA	no	yes	asian	M0	N0	T1	No	0.815577	cluster1
TCGA-DD-A1ED-01	76.7	Alive	Male	68	30.1162	Stage1	NA	A	low	0	yes	no	white	M0	N0	T1	No	0.520401	cluster2
TCGA-BC-A10Q-01	37.8333	Death	Female	72	NA	NA	Intrahepatic Recurrence	NA	NA	NA	no	no	white	MX	NX	T2	No	0.997665	cluster1
TCGA-BC-A110-01	70.5333	Death	Female	51	37.8772	NA	Extrahepatic Recurrence	NA	NA	NA	yes	no	black	MX	NX	T1	No	0.060168	cluster2
TCGA-DD-AAW3-01	54.4333	Alive	Male	69	24.3865	Stage1	NA	NA	low	0	no	no	asian	M0	N0	T1	No	0.388428	cluster2
TCGA-2Y-A9H7-01	38.9333	Alive	Female	81	42.1924	Stage1	Locoregional Recurrence	A	low	3&4	no	no	white	MX	N0	T1	No	1.12859	cluster1
TCGA-CC-5260-01	2.9	Death	Female	61	19.6506	Stage3	NA	NA	NA	NA	no	no	asian	M0	N0	T4	No	1.22169	cluster1
TCGA-DD-AAD3-01	43.1667	Alive	Male	43	24.3025	Stage1	NA	A	NA	1&2	yes	yes	asian	M0	N0	T1	No	0.774011	cluster2
TCGA-G3-AAV7-01	12.0333	Alive	Male	38	21.3039	Stage2	NA	A	low	5	no	yes	asian	M0	N0	T2	Yes	2.80081	cluster1
TCGA-DD-A39Y-01	5.7	Death	Male	67	27.4406	Stage1	NA	A	high	0	no	no	asian	M0	NX	T1	No	1.82914	cluster2
TCGA-K7-A5RG-01	17.3	Alive	Male	66	41.0973	Stage1	NA	NA	high	NA	yes	no	black	MX	NX	T1	No	0.949562	cluster1
TCGA-G3-A25Y-01	15.0667	Death	Female	52	22.8329	Stage1	Locoregional Recurrence	A	high	3&4	no	yes	asian	M0	N0	T1	No	1.55027	cluster1
TCGA-DD-AACF-01	12.1667	Death	Male	68	21.2585	Stage1	Locoregional Recurrence	A	high	6	no	no	asian	M0	N0	T1	No	1.18545	cluster1
TCGA-DD-A39Z-01	20.0333	Death	Female	43	22.4059	Stage2	NA	B	NA	NA	yes	no	NA	M0	NX	T2	No	1.46679	cluster2
TCGA-DD-AACB-01	77.4667	Alive	Female	74	29.5858	Stage1	NA	A	high	6	no	yes	asian	M0	N0	T1	Yes	1.8332	cluster1
TCGA-DD-AADG-01	38.1667	Alive	Male	70	23.8281	Stage3	Intrahepatic Recurrence	A	high	3&4	yes	yes	asian	M0	N0	T3	No	0.738776	cluster2
TCGA-DD-AAW1-01	66.3	Alive	Male	55	21.5139	Stage3	NA	A	low	6	no	no	asian	M0	N0	T3	Yes	0.466385	cluster2
TCGA-DD-AAC9-01	11.5667	Alive	Male	51	26.7539	Stage1	NA	A	low	6	no	yes	asian	M0	N0	T1	No	0.54214	cluster2
TCGA-G3-A25Z-01	21.8333	Alive	Male	58	23.0546	Stage1	NA	A	high	5	no	yes	asian	M0	N0	T1	No	0.926686	cluster2
TCGA-DD-A4NF-01	31.4	Alive	Male	72	28.7347	Stage1	Extrahepatic Recurrence	A	low	6	no	no	white	M0	N0	T1	No	0.190225	cluster2
TCGA-G3-A25V-01	28.6667	Alive	Male	68	25.7371	Stage1	Intrahepatic Recurrence	A	low	6	yes	no	white	M0	N0	T1	No	0.791914	cluster2
TCGA-G3-AAV5-01	11.8	Alive	Male	67	32.3232	Stage2	Locoregional Recurrence	A	NA	6	yes	no	white	M0	N0	T2	Yes	1.16159	cluster2
TCGA-BD-A2L6-01	45.4333	Alive	Male	69	38.9739	NA	Intrahepatic Recurrence	A	high	3&4	yes	no	white	MX	NX	T2	Yes	1.89064	cluster2
TCGA-XR-A8TF-01	23.1	Death	Male	74	20.6852	Stage1	Intrahepatic Recurrence	A	high	3&4	no	yes	white	MX	NX	T1	No	0.720681	cluster1
TCGA-DD-AAEH-01	26.1333	Alive	Male	73	23.3355	Stage1	Extrahepatic Recurrence	A	NA	1&2	no	no	asian	M0	N0	T1	Yes	0.265862	cluster2
TCGA-GJ-A6C0-01	1.03333	Death	Female	75	35.1562	Stage2	NA	NA	NA	NA	no	no	white	MX	NX	T2	Yes	2.04644	cluster1
TCGA-UB-AA0V-01	10.4667	Alive	Female	69	18.6122	Stage1	NA	A	low	0	no	no	white	MX	NX	NA	No	0.248795	cluster2
TCGA-RC-A6M5-01	0.5	Alive	Female	20	NA	Stage4	NA	A	NA	NA	no	no	white	M0	N1	T1	No	0.100041	cluster2
TCGA-BC-A69H-01	14.8	Alive	Male	64	23.3887	Stage2	NA	A	high	NA	yes	no	white	M0	NX	T2	Yes	2.51967	cluster2
TCGA-CC-5258-01	4.3	Death	Male	48	NA	Stage2	NA	NA	NA	NA	no	no	asian	M0	N0	T2	No	1.49091	cluster1
TCGA-BC-A69I-01	12.9	Alive	Male	69	29.321	Stage1	NA	NA	low	NA	no	no	white	M0	N0	T1	No	0.317597	cluster2
TCGA-G3-A7M9-01	1.86667	Death	Male	70	25.2595	Stage3	NA	A	high	6	no	no	white	MX	NX	T3	Yes	2.6074	cluster1
TCGA-G3-AAV6-01	2.16667	Death	Female	53	28.6501	Stage3	Intrahepatic Recurrence	A	high	0	no	no	white	M0	N0	T3	Yes	2.90419	cluster1
TCGA-CC-A8HT-01	4.66667	Death	Male	74	18.9866	Stage3	Locoregional Recurrence	NA	NA	NA	yes	no	asian	M0	N0	T3	NA	2.36285	cluster1
TCGA-CC-A8HV-01	9.3	Death	Female	51	20.1733	Stage2	Locoregional Recurrence	NA	NA	NA	no	no	asian	M0	N0	T2	NA	1.94835	cluster1
TCGA-GJ-A9DB-01	2.23333	Death	Male	68	27.4529	Stage1	NA	NA	NA	NA	no	no	white	MX	N0	T1	No	1.46492	cluster1
TCGA-BD-A3ER-01	37.1667	Alive	Male	62	31.4056	Stage2	Locoregional Recurrence	A	low	6	no	no	white	MX	NX	T2	No	0.963442	cluster2
TCGA-ZP-A9CV-01	36.2667	Death	Male	59	19.7133	NA	NA	A	high	NA	yes	no	white	MX	NX	T1	No	0.421911	cluster2
TCGA-DD-AACA-02	76.7	Alive	Male	65	25.7117	Stage1	Locoregional Recurrence	A	low	6	no	yes	asian	M0	N0	T1	No	1.71464	cluster1
TCGA-ZS-A9CF-02	80.4	Alive	Male	64	NA	Stage2	Intrahepatic Recurrence	NA	NA	0	no	no	white	MX	NX	T2	Yes	1.20317	cluster1

## Sheet: C
Basic information of LIRI-JP cohort
Patient ID	Survival Months	Status	Gender	Age	TNM staging	5mC scores	5mC subtypes
SP106993	15	Alive	Male	81	Stage2	0.745211	cluster2
SP106998	42	Alive	Male	80	Stage2	0.526164	cluster2
SP107004	38	Alive	Male	58	Stage3	0.376749	cluster2
SP107007	40	Alive	Male	72	Stage2	1.12548	cluster2
SP107010	30	Alive	Male	57	Stage2	2.06382	cluster1
SP107012	4	Death	Female	72	Stage3	2.67488	cluster2
SP107032	30	Alive	Male	71	Stage2	1.30644	cluster2
SP107037	24	Alive	Male	77	Stage2	1.16221	cluster2
SP107041	27	Death	Female	64	Stage2	1.88405	cluster1
SP107044	27	Alive	Female	78	Stage2	0.863249	cluster2
SP107047	26	Alive	Male	78	Stage2	1.29399	cluster2
SP107052	25	Alive	Female	68	Stage3	1.37029	cluster2
SP107056	29	Alive	Male	72	Stage2	0.834248	cluster2
SP107063	27	Alive	Male	50	Stage2	1.34971	cluster1
SP107068	23	Death	Female	58	Stage2	1.80664	cluster2
SP107071	24	Alive	Male	71	Stage2	0.841652	cluster2
SP107073	6	Death	Male	54	Stage4	2.11197	cluster1
SP107076	23	Alive	Male	80	Stage2	0.788355	cluster2
SP107078	19	Alive	Female	62	Stage2	1.0184	cluster1
SP107080	30	Alive	Female	58	Stage1	0.568142	cluster2
SP107084	20	Alive	Male	73	Stage1	1.6265	cluster2
SP107088	26	Alive	Male	66	Stage1	1.03509	cluster2
SP107091	13	Death	Female	81	Stage2	0.937779	cluster2
SP107094	5	Alive	Female	74	Stage2	2.28103	cluster1
SP107097	21	Alive	Female	73	Stage2	1.9865	cluster1
SP107101	21	Alive	Male	73	Stage3	1.49659	cluster1
SP107104	20	Alive	Male	72	Stage2	0.353977	cluster2
SP107109	20	Alive	Female	76	Stage1	1.0618	cluster1
SP107111	24	Alive	Male	52	Stage1	1.35609	cluster2
SP107119	8	Alive	Male	64	Stage3	2.75913	cluster2
SP107121	20	Alive	Male	76	Stage2	0.739517	cluster2
SP107123	19	Alive	Female	69	Stage2	0.86086	cluster2
SP107129	19	Alive	Male	76	Stage3	0.586969	cluster2
SP107132	18	Alive	Male	62	Stage3	2.20769	cluster2
SP107136	16	Death	Male	68	Stage2	2.39582	cluster2
SP107146	16	Alive	Female	68	Stage3	2.16366	cluster1
SP107150	24	Alive	Male	73	Stage3	0.563464	cluster2
SP107152	23	Alive	Female	70	Stage2	0.26722	cluster2
SP107155	29	Alive	Male	55	Stage2	1.50795	cluster1
SP112130	24	Alive	Female	68	Stage2	0.977257	cluster2
SP112133	23	Alive	Male	75	Stage1	1.0921	cluster2
SP112138	21	Alive	Male	60	Stage4	1.22417	cluster1
SP112147	16	Alive	Male	62	Stage3	0.750842	cluster2
SP112152	3	Death	Male	37	Stage4	2.46661	cluster2
SP112156	16	Alive	Male	63	Stage3	0.650055	cluster2
SP112160	19	Alive	Female	73	Stage2	1.14713	cluster2
SP112165	16	Death	Female	79	Stage1	1.22005	cluster1
SP112168	18	Alive	Male	76	Stage4	1.82967	cluster2
SP112178	1	Death	Male	77	Stage3	0.829857	cluster2
SP112180	18	Alive	Female	66	Stage2	2.25756	cluster1
SP112182	17	Alive	Male	74	Stage2	0.26004	cluster2
SP112186	31	Alive	Male	49	Stage2	1.07056	cluster2
SP112188	18	Alive	Female	62	Stage1	0.537555	cluster2
SP112190	24	Alive	Male	81	Stage2	0.873008	cluster2
SP112192	23	Alive	Male	72	Stage2	0.89883	cluster2
SP112194	18	Alive	Male	70	Stage4	2.55911	cluster2
SP112196	18	Alive	Male	67	Stage1	1.25706	cluster2
SP112198	19	Alive	Male	68	Stage2	0.925267	cluster2
SP112201	24	Death	Male	56	Stage3	2.22271	cluster1
SP112205	15	Alive	Male	62	Stage1	1.27223	cluster2
SP112208	14	Alive	Male	56	Stage2	1.0679	cluster2
SP112210	14	Alive	Male	83	Stage3	0.697137	cluster2
SP112213	5	Alive	Male	62	Stage3	2.25872	cluster1
SP112215	13	Alive	Male	63	Stage2	1.01308	cluster2
SP112217	13	Alive	Male	75	Stage2	0.154156	cluster2
SP112219	17	Alive	Male	65	Stage2	0.857137	cluster2
SP112221	17	Alive	Female	72	Stage2	1.23124	cluster2
SP112224	17	Alive	Female	77	Stage3	1.77965	cluster1
SP112228	17	Alive	Male	66	Stage2	0.934672	cluster2
SP112234	13	Alive	Male	70	Stage2	0.691224	cluster2
SP112241	19	Alive	Male	78	Stage3	1.31348	cluster1
SP112248	3	Alive	Male	73	Stage3	1.75755	cluster1
SP112261	11	Alive	Female	47	Stage3	0.945428	cluster2
SP112265	11	Alive	Male	49	Stage2	1.89409	cluster1
SP112276	7	Alive	Male	72	Stage3	1.49542	cluster1
SP112288	24	Alive	Male	74	Stage3	1.33936	cluster2
SP112300	19	Alive	Male	47	Stage2	1.57136	cluster1
SP112304	7	Alive	Male	72	Stage2	1.26412	cluster2
SP112310	6	Alive	Male	77	Stage2	0.771905	cluster2
SP191990	42	Alive	Male	79	Stage2	0.520347	cluster2
SP192707	22	Alive	Female	77	Stage1	0.364079	cluster2
SP50097	13	Alive	Female	79	Stage2	2.88541	cluster2
SP50099	26	Death	Male	60	Stage3	1.66718	cluster1
SP50101	29	Alive	Female	80	Stage2	1.99611	cluster2
SP50103	6	Death	Female	83	Stage3	2.21414	cluster2
SP50105	42	Alive	Male	60	Stage1	-0.206617	cluster2
SP50107	40	Alive	Male	76	Stage3	1.51863	cluster1
SP50109	43	Alive	Male	64	Stage2	1.35781	cluster1
SP50111	41	Alive	Male	71	Stage2	2.63533	cluster1
SP50113	0.666667	Death	Male	69	Stage3	2.30753	cluster2
SP50115	40	Alive	Male	62	Stage2	0.467274	cluster2
SP50117	44	Alive	Male	67	Stage2	1.19924	cluster2
SP50119	21	Alive	Male	65	Stage3	2.51349	cluster2
SP50123	37	Alive	Male	63	Stage3	1.98378	cluster1
SP50127	36	Alive	Male	52	Stage3	-0.0983328	cluster1
SP50129	35	Alive	Female	71	Stage2	1.2715	cluster1
SP50131	35	Alive	Male	71	Stage4	2.43925	cluster1
SP50133	35	Alive	Male	66	Stage3	2.55535	cluster1
SP50135	35	Alive	Male	72	Stage1	0.391341	cluster2
SP50137	34	Alive	Female	45	Stage2	0.236035	cluster1
SP50139	31	Alive	Male	72	Stage4	1.41565	cluster1
SP50141	6	Death	Male	53	Stage4	0.07753	cluster1
SP50143	30	Alive	Female	78	Stage3	-0.28743	cluster2
SP50145	32	Alive	Female	71	Stage1	1.08941	cluster2
SP50147	30	Alive	Male	61	Stage2	0.624312	cluster2
SP50149	28	Alive	Male	60	Stage2	0.50238	cluster2
SP50151	32	Alive	Male	67	Stage1	0.822751	cluster1
SP50153	31	Alive	Male	56	Stage2	0.794951	cluster2
SP50155	30	Death	Male	79	Stage2	1.8417	cluster1
SP50157	15	Alive	Male	67	Stage2	0.753771	cluster2
SP50159	37	Alive	Male	77	Stage1	1.04972	cluster2
SP50161	25	Alive	Male	73	Stage1	1.58365	cluster2
SP50163	31	Alive	Male	65	Stage2	0.572832	cluster2
SP50165	32	Alive	Male	66	Stage3	0.755449	cluster2
SP50169	32	Alive	Male	67	Stage2	0.567452	cluster2
SP50171	19	Death	Male	67	Stage2	1.80102	cluster2
SP50173	35	Alive	Male	63	Stage2	1.04621	cluster1
SP50175	34	Alive	Male	74	Stage1	0.839861	cluster1
SP50177	28	Alive	Female	78	Stage1	0.536492	cluster2
SP50179	33	Alive	Male	74	Stage3	1.30735	cluster1
SP50181	33	Alive	Male	69	Stage1	0.393211	cluster2
SP50183	5	Death	Male	73	Stage3	-0.393089	cluster2
SP50185	27	Alive	Female	80	Stage1	1.77057	cluster1
SP98896	44	Death	Male	56	Stage2	1.28939	cluster2
SP98898	40	Death	Male	62	Stage4	1.97626	cluster2
SP98900	24	Death	Male	71	Stage2	2.49397	cluster2
SP98902	55	Alive	Male	76	Stage3	0.54828	cluster2
SP98904	54	Alive	Male	66	Stage2	0.865652	cluster2
SP98909	43	Death	Male	69	Stage2	1.18121	cluster2
SP98913	54	Alive	Male	69	Stage3	0.503891	cluster2
SP98915	53	Alive	Male	46	Stage3	0.96132	cluster2
SP98921	56	Alive	Male	63	Stage2	0.779083	cluster2
SP98925	15	Alive	Male	47	Stage3	1.07024	cluster2
SP98927	56	Alive	Male	61	Stage1	1.1346	cluster1
SP98933	57	Alive	Female	63	Stage2	0.885601	cluster2
SP98937	53	Alive	Male	63	Stage2	0.627599	cluster2
SP98941	53	Alive	Male	74	Stage2	0.559176	cluster2
SP98945	52	Alive	Male	58	Stage3	1.34667	cluster2
SP98949	28	Alive	Male	81	Stage2	1.77989	cluster2
SP98953	37	Death	Female	73	Stage2	1.31529	cluster2
SP98955	17	Death	Male	74	Stage3	1.96329	cluster2
SP98959	51	Alive	Male	61	Stage3	0.696727	cluster1
SP98965	19	Death	Female	78	Stage2	1.02728	cluster2
SP98967	56	Alive	Male	58	Stage3	0.947312	cluster2
SP98973	14	Death	Male	73	Stage3	3.53743	cluster1
SP98975	49	Alive	Male	61	Stage3	1.0192	cluster2
SP98981	12	Death	Male	53	Stage4	2.22369	cluster1
SP98985	22	Death	Male	64	Stage3	1.05961	cluster2
SP98989	47	Alive	Male	77	Stage1	0.938364	cluster2
SP98991	44	Alive	Male	38	Stage1	1.35649	cluster2
SP98997	44	Alive	Male	63	Stage3	0.943613	cluster2
SP99001	44	Alive	Male	73	Stage2	0.203931	cluster1
SP99007	43	Alive	Male	69	Stage3	1.00795	cluster2
SP99011	2	Death	Male	78	Stage3	2.16102	cluster1
SP99019	42	Alive	Female	70	Stage2	2.14835	cluster2
SP99029	46	Alive	Female	77	Stage2	0.850481	cluster2
SP99033	72	Alive	Male	69	Stage2	1.79986	cluster1
SP99037	66	Alive	Male	62	Stage2	1.09415	cluster1
SP99041	49	Alive	Male	65	Stage3	1.10291	cluster2
SP99045	18	Death	Male	74	Stage2	2.28607	cluster1
SP99049	32	Alive	Male	76	Stage2	1.14659	cluster2
SP99053	23	Alive	Male	75	Stage2	1.87998	cluster1
SP99057	48	Death	Male	67	Stage2	0.616256	cluster2
SP99061	45	Alive	Male	74	Stage3	1.87251	cluster2
SP99065	20	Alive	Male	56	Stage3	1.39738	cluster2
SP99069	39	Alive	Male	63	Stage3	2.25505	cluster2
SP99073	38	Alive	Male	74	Stage2	0.806029	cluster2
SP99077	42	Alive	Female	81	Stage3	0.453581	cluster2
SP99081	20	Alive	Female	78	Stage2	0.433757	cluster2
SP99085	40	Alive	Female	84	Stage2	0.223294	cluster2
SP99089	19	Death	Female	72	Stage2	2.11604	cluster1
SP99093	20	Alive	Male	89	Stage2	2.30635	cluster1
SP99097	42	Alive	Female	32	Stage1	1.93911	cluster1
SP99101	40	Alive	Female	85	Stage2	1.76204	cluster1
SP99105	40	Alive	Female	61	Stage2	2.18951	cluster2
SP99109	4	Death	Female	68	Stage4	2.99657	cluster1
SP99113	13	Alive	Male	62	Stage1	0.74759	cluster2
SP99117	39	Alive	Male	51	Stage2	1.89169	cluster2
SP99121	45	Alive	Female	86	Stage2	1.21374	cluster2
SP99125	30	Alive	Male	49	Stage1	0.268173	cluster2
SP99129	39	Alive	Female	71	Stage2	0.98053	cluster2
SP99133	3	Death	Female	67	Stage2	2.2156	cluster1
SP99137	35	Alive	Male	68	Stage1	1.7383	cluster1
SP99141	45	Alive	Male	70	Stage4	2.21553	cluster1
SP99145	8	Alive	Male	76	Stage3	1.31278	cluster1
SP99149	40	Alive	Male	58	Stage1	1.36455	cluster1
SP99153	39	Alive	Male	65	Stage2	0.128489	cluster2
SP99157	9	Death	Female	69	Stage3	2.72154	cluster1
SP99161	36	Alive	Male	78	Stage2	2.19615	cluster1
SP99165	13	Death	Female	75	Stage4	1.68775	cluster2
SP99169	34	Alive	Male	67	Stage4	0.832557	cluster2
SP99173	35	Alive	Male	69	Stage1	1.47901	cluster1
SP99177	34	Alive	Female	57	Stage2	1.52456	cluster2
SP99181	33	Alive	Male	74	Stage1	0.352902	cluster2
SP99185	31	Alive	Male	84	Stage2	1.29317	cluster1
SP99189	30	Alive	Male	83	Stage3	0.390206	cluster1
SP99193	30	Alive	Female	68	Stage1	0.936501	cluster1
SP99197	30	Alive	Male	58	Stage2	1.70403	cluster1
SP99201	29	Alive	Male	42	Stage2	1.9412	cluster1
SP99205	36	Alive	Male	49	Stage1	1.41034	cluster2
SP99209	31	Alive	Female	74	Stage3	1.01468	cluster1
SP99213	8	Death	Female	75	Stage2	2.45081	cluster1
SP99217	7	Alive	Female	31	Stage2	0.904852	cluster1
SP99221	21	Alive	Male	57	Stage1	0.855073	cluster1
SP99225	30	Alive	Female	57	Stage2	1.27944	cluster1
SP99229	29	Alive	Male	50	Stage2	0.895351	cluster1
SP99233	24	Alive	Male	81	Stage3	0.935701	cluster2
SP99237	27	Alive	Male	46	Stage3	0.423801	cluster1
SP99241	11	Alive	Male	65	Stage3	2.59193	cluster1
SP99245	33	Alive	Male	74	Stage3	0.00868164	cluster2
SP99249	9	Death	Male	67	Stage3	1.78748	cluster1
SP99253	34	Alive	Male	73	Stage3	1.34092	cluster1
SP99257	19	Death	Male	73	Stage3	1.92395	cluster1
SP99261	25	Alive	Male	59	Stage3	2.5797	cluster1
SP99269	16	Alive	Male	62	Stage2	1.44403	cluster1
SP99275	0.333333	Death	Male	65	Stage3	2.35983	cluster1
SP99279	20	Alive	Male	64	Stage3	0.983893	cluster1
SP99283	43	Alive	Male	67	Stage3	1.01536	cluster1
SP99289	25	Alive	Male	83	Stage4	2.09366	cluster1
SP99293	17	Alive	Male	60	Stage3	1.51623	cluster1
SP99297	16	Alive	Male	59	Stage3	1.04921	cluster2
SP99301	13	Alive	Male	74	Stage1	1.77739	cluster1
SP99305	12	Alive	Female	78	Stage3	2.37777	cluster2
SP99321	42	Death	Female	61	Stage4	2.35676	cluster1
SP99325	48	Alive	Female	70	Stage1	2.17998	cluster1
SP99329	48	Death	Male	56	Stage2	2.00807	cluster1
SP99333	33	Alive	Female	62	Stage3	0.905531	cluster1
SP99337	10	Alive	Male	66	Stage4	1.22387	cluster1
SP99341	8	Death	Female	54	Stage4	1.27685	cluster1

## Sheet: D
Basic information of GSE14520 cohort
Patient ID	Survival months	Survival status	Gender	Age	HBV viral status	ALT(>/<=50U/L)	Main Tumor Size (>/<=5 cm)	Multinodular	Cirrhosis	TNM staging	BCLC staging	AFP (>/<=300ng/ml)	Recurr status	Recurr months	5mC scores	5mC subtypes
GSM363205	58	Alive	Male	70	CC	low	small	N	N	Stage1	NA	high	Alive	58	0.283566	cluster2
GSM363115	66.6	Alive	Male	74	CC	low	small	N	Y	Stage1	A	low	Alive	66.6	0.698773	cluster1
GSM362970	67.3	Alive	Male	39	CC	low	small	N	N	Stage1	NA	low	Alive	67.3	1.43413	cluster1
GSM363354	10.4	Death	Male	66	N	low	large	N	Y	Stage1	A	high	Death	10.4	1.7208	cluster1
GSM363039	52.8	Alive	Male	54	N	low	large	N	Y	Stage1	A	low	Alive	52.8	0.0153416	cluster2
GSM363209	60.8	Alive	Female	45	CC	low	small	N	Y	Stage1	A	high	Alive	60.8	1.06626	cluster1
GSM363344	38.7	Alive	Female	52	CC	low	small	N	Y	Stage2	A	low	Alive	38.7	0.916734	cluster2
GSM363271	28.7	Alive	Male	52	CC	low	large	N	Y	Stage3	C	low	Alive	28.7	1.64057	cluster1
GSM363404	12	Death	Male	46	CC	low	large	N	Y	Stage3	C	high	Death	12	0.427824	cluster2
GSM363217	54.5	Alive	Male	58	CC	low	small	Y	N	Stage3	C	low	Alive	54.5	0.474061	cluster1
GSM363053	57	Alive	Female	57	CC	low	small	N	Y	Stage1	A	low	Alive	57	1.74565	cluster2
GSM363295	54.9	Alive	Male	63	CC	low	large	N	Y	Stage1	C	high	Alive	54.9	0.384655	cluster2
GSM363272	56.3	Alive	Male	65	CC	low	large	Y	Y	Stage2	A	high	Alive	56.3	0.194866	cluster2
GSM363164	55.2	Alive	Female	27	CC	low	small	N	N	Stage1	A	high	Alive	55.2	0.694231	cluster1
GSM362965	66.6	Alive	Male	57	CC	low	large	N	N	Stage2	A	low	Alive	66.6	0.650583	cluster2
GSM363126	59.5	Alive	Male	65	CC	low	large	N	Y	Stage3	A	high	Death	59.5	1.13668	cluster1
GSM363082	57	Alive	Male	64	CC	low	small	N	Y	Stage2	NA	low	Alive	57	0.626468	cluster2
GSM363176	50.7	Alive	Female	65	CC	low	small	N	Y	Stage1	A	low	Alive	50.7	-0.116051	cluster2
GSM363099	30.9	Death	Male	50	CC	low	large	Y	Y	Stage3	B	high	Death	30.9	0.778678	cluster2
GSM363316	54.7	Alive	Female	35	AVR-CC	low	small	N	Y	Stage1	A	high	Alive	54.7	2.01203	cluster1
GSM363178	57.3	Alive	Male	42	CC	low	small	N	N	Stage2	A	low	Death	41.6	0.557709	cluster2
GSM363343	65.1	Alive	Female	30	CC	low	small	N	N	Stage1	A	high	Alive	65.1	0.148337	cluster1
GSM363033	36.4	Death	Male	63	AVR-CC	low	small	N	Y	Stage1	A	high	Death	36	2.34818	cluster1
GSM363055	7.3	Alive	Female	55	CC	low	large	N	Y	Stage1	A	high	Alive	7.3	-0.0835929	cluster2
GSM363100	3.4	Death	Male	56	CC	low	large	N	Y	Stage3	C	high	Death	1.5	3.2973	cluster1
GSM363249	59.2	Alive	Female	60	CC	low	small	N	Y	Stage2	A	high	Alive	59.2	1.64212	cluster1
GSM363130	61.8	Alive	Male	72	CC	low	large	N	Y	Stage2	A	low	Alive	61.8	0.207792	cluster2
GSM363149	14.4	Alive	Male	53	CC	low	large	N	N	Stage1	A	low	Alive	14.4	1.58427	cluster2
GSM363337	65.5	Alive	Female	53	CC	low	small	N	Y	Stage1	A	high	Alive	65.5	1.89062	cluster2
GSM363031	52.8	Alive	Male	58	CC	low	small	N	Y	Stage2	A	low	Death	20.8	0.69879	cluster2
GSM363166	53.8	Alive	Male	59	CC	low	large	N	Y	Stage3	A	high	Alive	53.8	1.4162	cluster1
GSM363049	62.4	Alive	Male	45	AVR-CC	low	NA	N	Y	Stage1	A	high	Alive	62.4	1.13769	cluster1
GSM363032	24.9	Alive	Male	52	CC	low	large	N	Y	Stage3	A	high	Alive	24.9	1.46064	cluster1
GSM363072	10.4	Alive	Male	49	CC	low	small	N	N	Stage1	A	low	Alive	10.4	1.36863	cluster2
GSM363289	54.2	Alive	Male	46	CC	low	small	N	Y	Stage1	A	high	Alive	54.2	1.0138	cluster2
GSM363296	27.5	Death	Female	52	AVR-CC	low	small	N	Y	Stage2	A	high	Death	27.5	1.39554	cluster1
GSM363235	32.8	Alive	Male	41	CC	low	large	Y	Y	Stage3	B	high	Alive	32.8	1.59058	cluster1
GSM362958	28.2	Death	Male	56	CC	low	large	N	Y	Stage2	A	low	Death	28.2	1.62427	cluster1
GSM363366	52.3	Alive	Male	73	CC	low	large	N	Y	Stage1	A	low	Alive	52.3	0.283377	cluster2
GSM363311	19	Alive	Male	77	CC	low	large	N	Y	Stage2	A	low	Alive	19	1.35722	cluster1
GSM363071	13.8	Death	Male	35	CC	low	large	Y	Y	Stage3	C	high	Death	13.8	0.750983	cluster2
GSM363329	53.2	Alive	Male	56	AVR-CC	low	small	N	Y	Stage1	A	low	Alive	53.2	1.26573	cluster1
GSM363200	23.9	Death	Male	26	CC	low	small	N	Y	Stage2	A	high	Death	23.9	0.589549	cluster2
GSM362984	51.4	Alive	Male	49	CC	low	small	N	Y	Stage2	A	low	Alive	51.4	-0.00586407	cluster2
GSM363037	61.2	Alive	Male	54	AVR-CC	low	small	N	Y	Stage1	A	low	Alive	61.2	1.09271	cluster2
GSM363362	5.8	Death	Male	53	CC	low	small	N	Y	Stage2	A	low	Death	5.8	0.393766	cluster1
GSM363357	8.8	Death	Female	47	AVR-CC	low	large	N	Y	Stage2	A	low	Death	8.8	1.93302	cluster1
GSM363080	2.3	Death	Male	49	CC	low	large	N	Y	Stage3	C	high	Death	2.3	2.03612	cluster1
GSM363125	16.5	Death	Male	43	AVR-CC	low	large	N	Y	Stage2	A	high	Death	16.5	0.849071	cluster2
GSM363106	14.6	Death	Male	53	N	low	large	N	Y	Stage3	C	high	Death	14.6	1.62077	cluster2
GSM362988	51.1	Alive	Female	52	AVR-CC	low	small	N	Y	Stage1	NA	high	Alive	51.1	1.76367	cluster1
GSM363107	7	Death	Female	71	AVR-CC	low	small	N	Y	Stage1	A	high	Death	7	1.17027	cluster2
GSM363355	9.1	Death	Male	53	CC	low	small	N	Y	Stage2	A	low	Death	6.2	1.35801	cluster2
GSM363087	54	Alive	Male	40	N	low	small	N	Y	Stage1	A	high	Death	18.5	0.221968	cluster2
GSM363268	56	Alive	Male	56	AVR-CC	low	small	N	Y	Stage1	A	high	Alive	56	1.79923	cluster2
GSM363015	59.7	Alive	Male	39	CC	low	large	N	N	Stage1	A	high	Alive	59.7	0.662997	cluster1
GSM363014	60.7	Alive	Male	61	CC	low	small	N	Y	Stage1	A	low	Death	32.7	0.11333	cluster2
GSM363364	27.1	Death	Male	49	CC	low	small	N	Y	Stage1	A	low	Death	10.2	0.0692656	cluster2
GSM363034	45.9	Death	Female	30	CC	low	small	N	N	Stage1	A	low	Death	45.9	1.03517	cluster2
GSM363078	57.9	Death	Male	47	CC	low	small	N	Y	Stage3	A	low	Death	57.9	0.988716	cluster2
GSM363202	60	Alive	Male	33	CC	low	small	N	Y	Stage1	A	low	Death	6.7	0.10226	cluster2
GSM363332	12.6	Death	Male	54	AVR-CC	low	large	N	Y	Stage1	A	high	Death	2.5	2.416	cluster1
GSM363313	36.6	Alive	Male	71	CC	low	large	N	Y	Stage2	A	low	Death	36.6	0.82301	cluster2
GSM363017	12.7	Death	Male	50	AVR-CC	low	large	Y	Y	Stage3	B	low	Death	8.4	1.07074	cluster1
GSM363294	62.6	Alive	Male	25	AVR-CC	low	small	Y	Y	Stage2	A	high	Alive	62.6	0.506751	cluster1
GSM363330	12.6	Death	Male	50	CC	low	large	N	Y	Stage1	A	low	Death	12.6	1.51285	cluster1
GSM363360	53.3	Alive	Male	71	CC	low	small	N	Y	Stage1	A	high	Alive	53.3	1.89498	cluster1
GSM363008	58.4	Alive	Female	50	CC	low	small	Y	Y	Stage2	B	low	Death	23.6	0.61594	cluster2
GSM363143	32.6	Death	Female	48	CC	low	small	N	Y	Stage2	NA	low	Death	32.6	0.69948	cluster1
GSM363127	22.2	Death	Male	55	CC	low	small	N	Y	Stage2	A	high	Death	14.6	2.50609	cluster1
GSM363102	37.9	Death	Male	49	CC	low	large	N	Y	Stage2	A	low	Death	37.9	0.420353	cluster2
GSM363151	67.1	Alive	Female	70	CC	low	small	Y	Y	Stage2	A	low	Alive	67.1	0.913329	cluster2
GSM363124	53.5	Alive	Male	67	CC	low	small	N	Y	Stage1	A	NA	Alive	53.5	-0.129066	cluster2
GSM712542	7.5	Death	Male	61	CC	low	small	N	Y	Stage3	C	high	Death	4.4	1.87932	cluster2
GSM363335	59.4	Alive	Male	45	CC	low	small	N	Y	Stage1	A	low	Alive	59.4	-0.212823	cluster2
GSM363350	62.9	Alive	Male	43	CC	low	large	N	Y	Stage1	A	high	Alive	62.9	2.03931	cluster1
GSM363386	10	Death	Male	61	CC	low	large	N	Y	Stage3	C	high	Death	1.9	2.27109	cluster1
GSM363207	53.3	Death	Male	53	CC	low	large	N	Y	Stage1	A	high	Death	53.3	0.778217	cluster2
GSM362986	64.5	Alive	Male	55	AVR-CC	low	small	N	Y	Stage2	NA	low	Alive	64.5	0.875122	cluster1
GSM362972	66	Alive	Male	45	CC	low	small	N	Y	Stage1	NA	low	Alive	66	0.229658	cluster2
GSM363186	7.6	Death	Male	45	AVR-CC	low	small	N	Y	Stage2	A	low	Death	7.6	-0.28769	cluster2
GSM363288	60.3	Alive	Male	56	CC	low	small	N	Y	Stage1	A	high	Death	35.2	0.450839	cluster1
GSM363016	2	Alive	Male	44	AVR-CC	low	large	Y	Y	Stage3	B	low	Alive	2	0.302827	cluster2
GSM363341	65.4	Alive	Male	32	CC	low	large	N	Y	Stage2	A	high	Alive	65.4	1.77335	cluster2
GSM363243	55.8	Alive	Male	69	CC	low	small	N	Y	Stage1	A	low	Alive	55.8	0.0353132	cluster2
GSM363168	53.8	Alive	Male	51	CC	low	large	Y	Y	Stage3	B	low	Alive	53.8	0.773363	cluster2
GSM363051	20.6	Alive	Male	43	CC	low	large	Y	Y	Stage3	B	high	Alive	20.6	1.66102	cluster2
GSM363098	56.9	Alive	Male	60	AVR-CC	low	small	N	Y	Stage2	NA	high	Death	21.3	0.716373	cluster2
GSM363314	57.1	Alive	Female	48	AVR-CC	low	small	Y	N	Stage2	A	high	Alive	57.1	1.83077	cluster1
GSM363170	53.3	Alive	Male	59	CC	low	small	N	Y	Stage1	NA	low	Alive	53.3	1.48786	cluster2
GSM363029	51.3	Alive	Male	48	CC	low	small	N	Y	Stage1	A	low	Alive	51.3	0.79358	cluster2
GSM363298	53.6	Alive	Male	52	CC	low	small	N	N	Stage1	A	high	Death	40.1	1.15439	cluster1
GSM363265	65.1	Alive	Male	41	CC	low	small	Y	Y	Stage2	A	low	Alive	65.1	1.61396	cluster2
GSM363038	15.1	Death	Male	41	CC	low	small	N	Y	Stage2	A	low	Death	5.8	1.29038	cluster1
GSM363309	53	Death	Male	34	CC	low	small	N	Y	Stage2	NA	low	Death	53	1.60456	cluster1
GSM363104	35.9	Death	Male	59	CC	low	small	N	Y	Stage1	A	low	Death	29.9	-0.166477	cluster2
GSM363393	4	Death	Male	46	AVR-CC	low	small	Y	Y	Stage3	C	high	Death	4	-0.394042	cluster2
GSM363011	17.6	Death	Male	57	CC	low	small	Y	Y	Stage2	B	high	Death	9.1	0.921272	cluster2
GSM363180	47.1	Death	Male	52	CC	low	large	Y	Y	Stage3	B	high	Death	3.2	0.664313	cluster1
GSM363048	20.3	Death	Male	50	AVR-CC	low	large	Y	Y	Stage3	B	high	Death	20.3	0.589306	cluster2
GSM363077	52.7	Alive	Male	40	CC	low	small	N	Y	Stage1	NA	high	Alive	52.7	0.590827	cluster2
GSM363144	51.1	Alive	Male	72	N	low	small	N	Y	Stage1	A	low	Alive	51.1	1.03603	cluster2
GSM363336	8	Death	Male	63	CC	low	small	N	Y	Stage1	A	low	Death	8	0.445354	cluster2
GSM363073	26.5	Death	Male	41	CC	low	small	N	Y	Stage2	A	high	Death	21.8	0.802731	cluster2
GSM362977	66.3	Alive	Male	41	CC	low	large	N	Y	Stage1	A	low	Alive	66.3	0.807043	cluster2
GSM363012	4.5	Death	Male	61	CC	low	large	N	Y	Stage1	A	low	Death	4.5	0.284144	cluster2
GSM363328	12	Death	Male	63	AVR-CC	low	large	N	Y	Stage1	A	high	Death	12	1.62095	cluster1
GSM363215	18.6	Alive	Male	48	CC	low	small	N	Y	Stage1	NA	high	Alive	18.6	1.23387	cluster2
GSM363400	55.6	Alive	Male	58	CC	low	small	N	Y	Stage2	A	low	Death	19.1	1.28975	cluster1
GSM363358	53.9	Alive	Male	56	CC	low	small	N	Y	Stage2	A	low	Death	9.4	0.410424	cluster2
GSM363391	57.3	Alive	Male	55	CC	low	small	N	Y	Stage2	NA	low	Death	21.5	0.725715	cluster2
GSM363333	13.5	Death	Male	48	CC	low	large	N	Y	Stage2	A	high	Death	13.5	1.28669	cluster2
GSM363083	53.3	Alive	Male	45	AVR-CC	low	small	N	N	Stage1	NA	low	Alive	53.3	1.2441	cluster1
GSM363218	15.2	Death	Male	48	CC	low	large	N	Y	Stage3	A	high	Death	3.9	2.148	cluster1
GSM363086	60.5	Alive	Male	44	AVR-CC	low	small	Y	Y	Stage2	A	high	Alive	60.5	1.30361	cluster2
GSM363267	47.9	Death	Male	54	CC	low	small	Y	Y	Stage2	A	low	Death	13.4	0.668678	cluster2
GSM362994	54.8	Alive	Male	49	CC	low	small	N	Y	Stage2	A	high	Death	54.8	0.720824	cluster2
GSM363224	57.9	Alive	Male	70	CC	low	small	N	Y	Stage1	A	high	Death	13.1	0.74318	cluster2
GSM363269	52.7	Death	Male	55	AVR-CC	low	small	N	Y	Stage1	A	low	Death	12.4	1.48608	cluster1
GSM363297	3	Alive	Female	58	NA	low	large	N	Y	Stage3	A	high	Alive	3	2.1947	cluster1
GSM363182	52.7	Alive	Male	50	CC	low	small	N	Y	Stage1	A	low	Alive	52.7	1.58274	cluster1
GSM363109	55.2	Alive	Male	50	CC	low	small	N	Y	Stage2	A	low	Alive	55.2	1.17809	cluster2
GSM363054	53.8	Alive	Male	51	CC	low	large	N	Y	Stage2	A	low	Alive	53.8	-0.897525	cluster2
GSM363075	18	Death	Female	54	CC	low	large	N	Y	Stage3	C	low	Death	18	1.00911	cluster2
GSM363129	3.5	Death	Male	34	CC	low	large	Y	Y	Stage3	C	high	Death	3.2	2.70998	cluster1
GSM363101	56.3	Alive	Male	50	CC	low	small	N	Y	Stage1	A	high	Alive	56.3	1.29953	cluster1
GSM363378	31.9	Death	Male	47	AVR-CC	low	small	N	Y	Stage1	A	low	Death	13.3	1.09112	cluster1
GSM363232	57.9	Alive	Male	49	AVR-CC	low	small	N	N	Stage2	A	low	Death	30.7	1.06563	cluster2
GSM362993	3.8	Alive	Male	50	CC	low	small	N	Y	Stage1	A	high	Death	3.8	1.63522	cluster1
GSM363150	3.3	Death	Male	68	CC	low	large	N	Y	Stage2	A	high	Death	3.3	2.20309	cluster1
GSM363142	46.1	Death	Male	28	CC	high	small	Y	Y	Stage2	B	high	Death	46.1	1.29373	cluster2
GSM363013	7.7	Death	Male	58	CC	high	small	N	Y	Stage2	A	high	Death	7.7	2.07096	cluster2
GSM363331	36.5	Death	Female	54	AVR-CC	high	large	N	Y	Stage1	A	high	Death	28.4	1.97358	cluster1
GSM363128	30.1	Death	Male	36	AVR-CC	high	small	N	Y	Stage2	A	low	Death	10	1.71518	cluster1
GSM363315	65.4	Alive	Male	43	CC	high	small	N	Y	Stage2	A	high	Alive	65.4	0.740218	cluster1
GSM363384	51.6	Death	Male	43	AVR-CC	high	small	N	Y	Stage2	A	low	Death	51.6	1.97178	cluster1
GSM363147	28.7	Death	Male	44	AVR-CC	high	small	Y	Y	Stage2	B	low	Death	28.7	1.68669	cluster1
GSM363368	15.4	Death	Male	66	NA	high	small	N	Y	NA	NA	high	Death	11	1.2525	cluster2
GSM363081	5.2	Death	Male	34	CC	high	large	N	Y	Stage3	C	low	Death	0.1	0.390361	cluster1
GSM363052	14.3	Death	Male	46	CC	high	large	Y	Y	Stage3	C	low	Death	14.3	1.93396	cluster1
GSM362966	66.1	Alive	Male	58	AVR-CC	high	small	N	Y	Stage1	A	low	Alive	66.1	0.841368	cluster2
GSM363169	39.4	Alive	Male	45	AVR-CC	high	large	Y	Y	Stage3	B	high	Alive	39.4	2.10343	cluster1
GSM363085	54.8	Death	Male	49	CC	high	large	Y	Y	Stage3	B	high	Death	46.3	1.46733	cluster1
GSM363388	57.3	Alive	Female	58	CC	high	small	N	Y	Stage1	NA	low	Death	11.6	0.637415	cluster1
GSM363196	57.7	Alive	Male	42	CC	high	small	N	Y	Stage1	A	low	Death	51.1	-0.273961	cluster2
GSM363266	2.5	Death	Male	35	CC	high	small	N	Y	Stage3	C	low	Death	1.5	2.24448	cluster1
GSM363326	37.2	Death	Male	37	CC	high	small	N	Y	Stage1	A	high	Alive	37.2	1.25013	cluster1
GSM363230	4.8	Alive	Male	40	CC	high	large	N	Y	Stage2	A	low	Alive	4.8	2.3403	cluster1
GSM363237	57.5	Alive	Male	69	CC	high	large	N	Y	Stage1	A	high	Death	4.7	1.84784	cluster1
GSM363204	14.1	Death	Male	53	CC	high	large	N	Y	Stage3	C	high	Death	8.4	1.06851	cluster1
GSM362992	64.3	Alive	Female	41	CC	high	large	N	Y	Stage1	A	.	Alive	64.3	1.74778	cluster2
GSM363264	17.8	Death	Male	43	CC	high	large	Y	Y	Stage3	B	low	Death	17.8	0.339236	cluster2
GSM363312	55.3	Alive	Female	53	CC	high	small	N	Y	Stage2	A	low	Alive	55.3	0.271552	cluster2
GSM363123	42.7	Alive	Male	48	AVR-CC	high	large	N	Y	Stage2	A	low	Alive	42.7	1.91859	cluster1
GSM363245	57.5	Alive	Male	47	CC	high	large	Y	Y	Stage3	C	high	Alive	57.5	2.3337	cluster1
GSM363192	52.2	Alive	Male	50	CC	high	small	N	Y	Stage1	NA	low	Alive	52.2	1.10178	cluster2
GSM363291	50.1	Death	Male	54	CC	high	small	N	Y	Stage1	A	low	Death	43.2	0.681126	cluster2
GSM363273	58	Alive	Male	56	CC	high	small	N	Y	Stage1	A	low	Alive	58	0.329874	cluster2
GSM363148	52.4	Alive	Male	64	CC	high	small	N	Y	Stage2	A	high	Death	11.8	0.851135	cluster1
GSM363263	3	Death	Male	39	AVR-CC	high	large	N	Y	Stage3	C	high	Death	3	2.72401	cluster1
GSM362978	28.8	Death	Male	61	AVR-CC	high	small	N	Y	Stage1	A	low	Death	28.8	0.39545	cluster2
GSM363056	19.2	Death	Female	59	AVR-CC	high	small	Y	Y	Stage2	B	high	Death	19.2	1.82361	cluster2
GSM363310	23.5	Death	Male	41	AVR-CC	high	small	N	Y	Stage2	A	low	Death	23.5	1.75738	cluster1
GSM363275	59.8	Alive	Female	67	CC	high	small	Y	Y	Stage3	A	low	Alive	59.8	0.327328	cluster2
GSM363352	16.2	Death	Male	51	CC	high	small	N	Y	Stage2	A	high	Death	5.1	0.67859	cluster2
GSM363293	61.5	Alive	Male	54	CC	high	small	N	Y	Stage1	A	low	Death	27.9	-0.107957	cluster2
GSM363292	59.9	Alive	Male	53	CC	high	small	N	Y	Stage1	A	low	Alive	59.9	0.978908	cluster2
GSM363211	8.9	Death	Male	61	CC	high	large	Y	Y	Stage3	C	high	Death	8.9	2.60294	cluster1
GSM363070	57	Alive	Male	50	NA	high	large	N	Y	NA	NA	high	Alive	57	2.97853	cluster1
GSM363339	65.4	Alive	Female	49	AVR-CC	high	small	N	Y	Stage2	NA	high	Alive	65.4	1.61337	cluster1
GSM363270	21.3	Death	Male	58	CC	high	small	Y	Y	Stage2	B	low	Death	21.3	0.741855	cluster1
GSM363371	66.3	Alive	Female	69	CC	high	small	N	Y	Stage1	A	low	Alive	66.3	0.953141	cluster1
GSM363009	58.9	Alive	Male	50	CC	high	large	N	Y	Stage2	A	high	Alive	58.9	1.25197	cluster1
GSM362982	64.6	Alive	Male	39	CC	high	small	N	Y	Stage1	A	low	Alive	64.6	0.928933	cluster2
GSM363188	57.3	Alive	Male	35	AVR-CC	high	small	N	Y	Stage2	A	low	Death	46.3	0.450043	cluster2
GSM363251	19.6	Death	Male	47	CC	high	small	Y	Y	Stage3	C	low	Death	19.6	1.22262	cluster1
GSM363057	60.5	Death	Male	63	CC	high	small	Y	Y	Stage2	A	low	Death	22.8	0.456385	cluster2
GSM363030	4.5	Death	Male	58	CC	high	small	N	Y	Stage3	A	high	Death	4.5	1.84574	cluster1
GSM363274	26.9	Death	Male	53	CC	high	small	Y	Y	Stage2	B	high	Death	26.9	2.31415	cluster1
GSM363146	54.9	Alive	Male	50	CC	high	large	Y	Y	Stage3	C	low	Alive	54.9	1.30056	cluster1
GSM362983	64.2	Alive	Male	32	CC	high	small	N	Y	Stage1	A	high	Alive	64.2	1.48596	cluster1
GSM363222	48.4	Alive	Male	59	AVR-CC	high	small	N	Y	Stage1	A	low	Death	49.1	2.74506	cluster1
GSM363074	57.7	Alive	Male	41	CC	high	small	N	Y	Stage2	A	low	Alive	57.7	0.544491	cluster2
GSM363290	54.7	Alive	Female	63	CC	high	small	N	Y	Stage1	NA	low	Alive	54.7	1.06925	cluster1
GSM362987	60.4	Alive	Male	60	AVR-CC	high	small	N	Y	Stage2	A	low	Death	57.7	0.351263	cluster2
GSM363035	56.1	Alive	Male	40	CC	high	large	N	Y	Stage1	A	low	Death	24.6	-0.152293	cluster2
GSM363036	32.7	Death	Male	65	CC	high	small	N	Y	Stage2	A	low	Death	4.6	1.30784	cluster1
GSM363079	7.8	Death	Male	53	CC	high	large	N	Y	Stage3	C	high	Death	5.2	1.80331	cluster1
GSM363317	62.8	Alive	Male	58	CC	high	small	N	Y	Stage1	NA	high	Death	8	2.05946	cluster2
GSM363172	6.7	Death	Male	67	CC	high	small	N	Y	Stage2	A	low	Death	6.7	1.90307	cluster1
GSM363084	62.6	Alive	Male	67	CC	high	large	N	Y	Stage1	A	low	Death	48	0.406307	cluster2
GSM363239	42.2	Death	Male	54	AVR-CC	high	small	Y	Y	Stage2	A	low	Death	6.8	1.46714	cluster1
GSM363121	51.2	Alive	Male	39	CC	high	small	Y	Y	Stage3	C	high	Alive	51.2	1.49753	cluster2
GSM363108	48.8	Alive	Male	49	CC	high	large	N	Y	Stage2	A	low	Alive	48.8	0.62657	cluster2
GSM363152	8.3	Death	Male	39	CC	high	large	Y	Y	Stage3	C	high	Death	8.3	0.487875	cluster1
GSM363105	9.5	Alive	Male	36	AVR-CC	high	small	N	Y	Stage2	A	low	Death	9.5	1.98148	cluster2
GSM363327	60.1	Alive	Male	52	AVR-CC	high	small	N	Y	Stage1	A	low	Alive	60.1	0.729421	cluster2
GSM363194	4.5	Alive	Male	44	AVR-CC	high	small	Y	Y	Stage2	B	high	Alive	4.5	1.99494	cluster1
GSM363346	14.3	Death	Male	51	AVR-CC	high	large	N	Y	Stage3	A	low	Death	7.3	2.2334	cluster1
GSM363174	67.1	Alive	Male	48	CC	high	small	Y	Y	Stage2	A	high	Alive	67.1	1.32307	cluster1
GSM362976	67	Alive	Male	50	CC	high	small	N	Y	Stage1	A	low	Death	51.1	0.165615	cluster2
GSM363190	4.8	Alive	Male	41	AVR-CC	high	small	N	Y	Stage2	A	low	Death	2.7	1.6843	cluster1
GSM363069	13.6	Death	Male	34	CC	high	large	N	Y	Stage3	C	high	Death	1.7	1.27286	cluster2
GSM363247	52.9	Alive	Male	44	CC	high	small	N	N	Stage1	A	low	Alive	52.9	0.519113	cluster2
GSM363076	23	Death	Male	35	CC	high	large	Y	Y	Stage3	C	high	Death	23	0.347426	cluster2
GSM363376	61.5	Alive	Male	62	CC	high	small	N	Y	Stage1	NA	low	Alive	61.5	0.683901	cluster2
GSM362959	9.5	Death	Male	45	AVR-CC	high	small	N	Y	Stage1	A	high	Death	9.5	1.66937	cluster1
GSM363226	60.4	Alive	Male	54	AVR-CC	high	large	N	Y	Stage3	C	low	Death	19.4	0.606588	cluster2
GSM363010	62	Alive	Male	47	CC	high	large	N	Y	Stage1	A	NA	Alive	62	0.182054	cluster2
GSM363220	54.2	Alive	Male	59	AVR-CC	high	large	Y	Y	Stage3	B	high	Death	29.9	1.61058	cluster2
GSM362964	67.4	Alive	Male	50	CC	high	small	N	Y	Stage1	A	low	Alive	67.4	0.0859236	cluster2
GSM363348	14.3	Alive	Male	41	CC	high	small	N	Y	Stage1	A	low	Death	4.2	1.257	cluster1
GSM363213	57.6	Alive	Male	50	N	high	large	N	N	Stage2	C	low	Death	2.9	0.798483	cluster2
GSM363198	57.9	Alive	Male	41	AVR-CC	high	small	N	Y	Stage1	A	low	Alive	57.9	1.24192	cluster2
GSM363184	16.3	Alive	Male	34	AVR-CC	high	large	Y	Y	Stage3	B	low	Alive	16.3	1.17349	cluster1
GSM362960	66.1	Alive	Male	21	CC	high	small	N	Y	Stage2	A	high	Alive	66.1	1.01148	cluster1
GSM363145	33	Death	Male	43	CC	high	small	N	N	Stage1	A	low	Death	26.4	1.10042	cluster1
GSM363050	54.2	Alive	Male	32	AVR-CC	high	small	Y	Y	Stage2	B	high	Death	2.8	1.39591	cluster1
GSM363241	54.2	Alive	Male	55	CC	high	large	N	Y	Stage1	A	high	Alive	54.2	1.26544	cluster1
GSM363122	55.4	Alive	Male	49	AVR-CC	high	small	N	Y	Stage1	A	low	Alive	55.4	0.585506	cluster2
GSM362971	48.1	Death	Male	52	AVR-CC	high	small	N	Y	Stage1	A	high	Death	40.4	-0.149519	cluster2

## Sheet: E
Basic information of GSE76427 cohort
Patient ID	Survival months	Survival status	Recurr months	Recurr status	Age	Gender	TNM staging	BCLC staging	5mC scores	5mC subtypes
GSM2011285	30.72	Alive	18.96	Death	55	Male	Stage1	B	1.65483	cluster1
GSM2011286	26.04	Alive	13.8	Death	70	Male	Stage2	B	0.995478	cluster2
GSM2011287	0.48	Alive	0.48	Alive	65	Male	Stage1	A	0.327262	cluster2
GSM2011288	5.88	Death	5.28	Death	77	Male	Stage2	B	0.958876	cluster2
GSM2011289	11.76	Death	11.4	Death	55	Male	Stage1	A	1.15072	cluster2
GSM2011290	0.36	Alive	0.36	Alive	14	Male	Stage3	B	1.87449	cluster2
GSM2011291	6.96	Alive	7.08	Alive	78	Male	Stage3	0	1.07315	cluster2
GSM2011292	0.48	Alive	0.48	Alive	73	Male	Stage2	A	1.52598	cluster2
GSM2011293	21.6	Alive	11.04	Death	71	Female	Stage3	B	0.558437	cluster2
GSM2011294	0.84	Death	0.84	Alive	71	Female	Stage1	A	2.20843	cluster1
GSM2011295	0.48	Alive	0.48	Alive	66	Male	Stage1	A	1.84033	cluster2
GSM2011296	30.72	Alive	18.96	Death	55	Male	Stage1	B	1.63671	cluster1
GSM2011297	18	Death	9	Death	59	Male	Stage3	C	1.62786	cluster2
GSM2011298	25.08	Alive	25.44	Alive	79	Male	Stage3	C	0.449162	cluster1
GSM2011299	43.44	Death	NA	NA	65	Male	Stage1	B	1.562	cluster2
GSM2011300	0.24	Alive	0.24	Alive	55	Female	Stage1	A	2.35029	cluster1
GSM2011301	0.84	Alive	0.96	Alive	71	Male	Stage1	A	0.143651	cluster2
GSM2011302	57.84	Alive	54.12	Death	67	Male	Stage3	B	2.08354	cluster1
GSM2011303	36.36	Alive	36.84	Alive	79	Male	Stage1	A	0.414948	cluster2
GSM2011304	0.48	Alive	0.48	Alive	65	Male	Stage1	A	0.518123	cluster1
GSM2011305	6.96	Alive	7.08	Alive	78	Male	Stage3	0	1.38347	cluster2
GSM2011306	20.4	Death	14.64	Death	61	Male	Stage3	C	0.4669	cluster2
GSM2011307	9.36	Alive	NA	NA	55	Male	Stage3	A	0.016775	cluster2
GSM2011308	14.64	Alive	15.48	Alive	54	Male	Stage1	0	1.02463	cluster2
GSM2011309	13.68	Alive	13.8	Alive	58	Female	Stage2	A	2.28376	cluster1
GSM2011310	12.84	Alive	9.36	Death	58	Male	Stage1	A	2.21676	cluster1
GSM2011311	15.24	Alive	15.48	Death	56	Male	Stage2	C	1.14912	cluster2
GSM2011312	9	Alive	9.12	Alive	58	Male	Stage1	A	1.67318	cluster2
GSM2011313	27.12	Alive	27.48	Alive	63	Male	Stage2	0	1.10935	cluster2
GSM2011314	6.36	Alive	6.36	Alive	54	Female	Stage1	B	1.66912	cluster1
GSM2011315	0.84	Death	0.84	Alive	68	Male	Stage2	A	2.04966	cluster2
GSM2011316	24.36	Alive	24.72	Alive	74	Male	Stage1	A	0.754811	cluster2
GSM2011317	19.8	Alive	20.04	Alive	51	Male	Stage1	A	0.926493	cluster2
GSM2011318	21.48	Alive	14.76	Death	43	Male	Stage2	A	1.66953	cluster2
GSM2011319	10.68	Alive	15.84	Death	73	Male	Stage1	A	0.681364	cluster2
GSM2011320	32.52	Alive	32.88	Alive	53	Male	Stage1	A	1.60263	cluster2
GSM2011321	33.48	Alive	33.96	Alive	50	Male	Stage1	A	0.744353	cluster1
GSM2011322	5.04	Death	4.32	Death	73	Male	Stage3	C	1.29822	cluster1
GSM2011323	6.6	Alive	6.72	Alive	61	Male	Stage3	C	1.38471	cluster1
GSM2011324	6.24	Alive	6.36	Alive	41	Male	Stage1	A	2.55458	cluster1
GSM2011325	8.16	Alive	6.72	Death	68	Male	Stage2	A	1.19313	cluster2
GSM2011326	1.8	Death	1.8	Alive	60	Male	Stage2	B	0.818467	cluster2
GSM2011327	38.4	Alive	6.96	Death	47	Female	Stage1	A	1.72037	cluster1
GSM2011328	33.48	Alive	33.96	Alive	50	Male	Stage1	A	1.23524	cluster1
GSM2011329	57.48	Alive	58.32	Alive	53	Male	Stage1	A	0.778569	cluster2
GSM2011330	16.56	Alive	16.8	Alive	49	Male	Stage2	A	0.778042	cluster1
GSM2011331	31.92	Alive	32.4	Alive	48	Female	Stage3	B	-0.42425	cluster2
GSM2011332	50.28	Alive	51	Alive	85	Male	Stage1	A	-0.361082	cluster2
GSM2011333	69.12	Alive	13.68	Death	58	Male	Stage1	A	0.877171	cluster2
GSM2011334	69.12	Alive	13.68	Death	58	Male	Stage1	A	1.12548	cluster2
GSM2011335	47.76	Death	15.24	Death	55	Male	Stage2	B	0.350053	cluster2
GSM2011336	59.76	Alive	57.36	Death	81	Male	Stage1	A	0.849642	cluster2
GSM2011337	7.68	Alive	20.04	Death	60	Male	Stage2	A	-0.257328	cluster2
GSM2011338	6.24	Death	9.48	Alive	70	Male	Stage2	A	-0.103742	cluster2
GSM2011339	39.36	Alive	0.84	Death	57	Male	Stage3	B	1.15389	cluster2
GSM2011340	9.36	Alive	7.8	Alive	68	Male	Stage1	A	0.63664	cluster2
GSM2011341	0.24	Alive	0.24	Alive	63	Male	Stage2	A	0.742993	cluster2
GSM2011342	4.08	Alive	4.2	Alive	52	Male	Stage2	A	1.61265	cluster2
GSM2011343	6.96	Alive	6.96	Alive	65	Male	Stage2	A	0.726245	cluster2
GSM2011344	9.36	Alive	6.72	Death	65	Male	Stage1	A	0.923064	cluster2
GSM2011345	75.48	Death	12.12	Death	56	Male	Stage1	A	1.25511	cluster2
GSM2011346	2.28	Death	NA	NA	41	Male	Stage3	C	1.94232	cluster1
GSM2011347	14.04	Alive	14.28	Alive	64	Male	Stage1	A	1.2373	cluster1
GSM2011348	0.24	Alive	0.24	Alive	61	Female	Stage1	A	1.04099	cluster1
GSM2011349	59.76	Alive	NA	NA	44	Male	Stage2	B	1.03256	cluster2
GSM2011350	32.52	Death	NA	NA	78	Male	Stage1	A	-0.142086	cluster2
GSM2011351	5.28	Alive	5.4	Alive	80	Female	Stage3	C	1.15363	cluster1
GSM2011352	6.48	Alive	6.36	Death	56	Female	NA	A	0.272747	cluster1
GSM2011353	6.6	Alive	6.72	Alive	53	Male	Stage2	A	2.57635	cluster1
GSM2011354	7.2	Death	NA	NA	69	Male	Stage4	B	0.118878	cluster2
GSM2011355	59.76	Alive	57.36	Death	81	Male	Stage1	A	0.878432	cluster2
GSM2011356	0.24	Alive	0.24	Alive	58	Male	Stage3	B	1.26047	cluster1
GSM2011357	38.4	Alive	6.96	Death	47	Female	Stage1	A	0.671444	cluster2
GSM2011358	38.4	Alive	6.96	Death	47	Female	Stage1	A	0.689499	cluster2
GSM2011359	0.84	Death	0.84	Alive	71	Female	Stage1	A	1.43678	cluster2
GSM2011360	1.2	Alive	1.2	Alive	68	Female	Stage1	A	1.30785	cluster1
GSM2011361	43.56	Alive	7.32	Death	75	Male	Stage2	A	2.16069	cluster1
GSM2011362	1.56	Alive	1.68	Alive	54	Male	Stage1	A	0.76251	cluster2
GSM2011363	0.24	Alive	0.24	Alive	73	Female	Stage1	A	1.91625	cluster1
GSM2011364	29.52	Alive	28.92	Death	64	Female	Stage2	A	1.02306	cluster2
GSM2011365	0.48	Alive	0.48	Alive	51	Male	Stage2	A	0.166874	cluster2
GSM2011366	4.68	Alive	4.8	Alive	61	Male	Stage2	A	2.11813	cluster2
GSM2011367	20.04	Alive	20.28	Alive	39	Male	Stage2	B	0.95017	cluster2
GSM2011368	7.8	Alive	7.92	Alive	78	Male	Stage1	A	0.520047	cluster2
GSM2011369	9.36	Alive	9.48	Alive	70	Male	Stage2	A	1.1789	cluster2
GSM2011370	3.6	Alive	3.6	Alive	66	Male	Stage4	C	1.42209	cluster2
GSM2011371	20.16	Alive	20.52	Alive	53	Male	Stage2	B	0.942297	cluster2
GSM2011372	11.04	Death	8.88	Death	62	Male	Stage2	B	1.85121	cluster2
GSM2011373	29.52	Alive	28.92	Death	64	Female	Stage2	A	1.109	cluster2
GSM2011374	0.36	Alive	0.36	Alive	77	Female	Stage1	A	1.23781	cluster1
GSM2011375	56.4	Alive	21.12	Death	87	Male	Stage1	A	0.661564	cluster2
GSM2011376	49.44	Alive	45.36	Death	69	Male	Stage3	B	1.13517	cluster1
GSM2011377	5.4	Death	2.52	Death	59	Male	Stage2	A	2.63321	cluster1
GSM2011378	11.28	Alive	18.36	Death	51	Female	Stage1	A	0.681918	cluster1
GSM2011379	0.36	Alive	0.36	Alive	77	Female	Stage1	A	0.863692	cluster2
GSM2011380	21.24	Death	1.2	Death	76	Male	Stage3	B	1.5418	cluster2
GSM2011381	93.12	Alive	28.68	Death	71	Male	Stage2	A	0.581261	cluster2
GSM2011382	57.84	Death	18.96	Death	58	Male	Stage2	A	0.932563	cluster2
GSM2011383	23.64	Alive	24	Alive	29	Male	Stage1	A	0.922894	cluster2
GSM2011384	0.72	Alive	0.72	Alive	69	Male	Stage1	A	1.38018	cluster2
GSM2011385	47.52	Death	NA	NA	78	Male	Stage1	A	1.30686	cluster2
GSM2011386	45.36	Alive	54.6	Death	65	Male	Stage1	A	1.41576	cluster2
GSM2011387	20.52	Death	7.56	Death	60	Male	Stage3	B	0.962124	cluster2
GSM2011388	7.8	Death	6.84	Death	77	Male	Stage3	B	0.960494	cluster2
GSM2011389	0.48	Alive	0.48	Alive	93	Female	Stage1	A	1.01951	cluster1
GSM2011390	43.56	Alive	7.32	Death	75	Male	Stage2	A	2.53477	cluster2
GSM2011391	56.52	Alive	57.36	Alive	52	Male	Stage2	B	0.820945	cluster2
GSM2011392	57.84	Alive	54.12	Death	73	Male	Stage3	B	2.06532	cluster2
GSM2011393	12.24	Alive	12.36	Alive	69	Male	Stage4	B	0.879202	cluster2
GSM2011394	0.48	Alive	0.48	Alive	93	Female	Stage1	A	1.08028	cluster1
GSM2011395	52.2	Alive	52.92	Alive	80	Male	Stage2	B	0.662615	cluster2
GSM2011396	42.96	Alive	18.36	Death	76	Male	Stage1	A	0.905325	cluster2
GSM2011397	41.52	Alive	6.24	Death	76	Male	Stage1	A	0.489874	cluster2
GSM2011398	13.92	Alive	3.6	Death	64	Male	Stage2	B	0.707519	cluster2
GSM2011399	53.16	Alive	17.28	Death	75	Male	Stage1	A	0.22684	cluster2

## Sheet: F
Basic information of GSE6764 cohort
Patient ID	5mC scores	5mC subtypes
GSM155932	0.809545	cluster2
GSM155933	0.400565	cluster2
GSM155934	0.47421	cluster2
GSM155935	0.76452	cluster2
GSM155936	1.60406	cluster1
GSM155937	0.414977	cluster2
GSM155938	0.546467	cluster2
GSM155939	0.0745844	cluster2
GSM155940	1.31195	cluster1
GSM155941	0.681769	cluster2
GSM155942	1.02586	cluster1
GSM155943	2.20282	cluster1
GSM155944	0.606374	cluster1
GSM155945	0.547165	cluster2
GSM155946	0.600269	cluster2
GSM155949	0.889559	cluster2
GSM155950	0.000959688	cluster2
GSM155953	1.36974	cluster2
GSM155954	2.47513	cluster1
GSM155955	0.369509	cluster2
GSM155956	1.45107	cluster1
GSM155957	2.76971	cluster1
GSM155958	1.50506	cluster2
GSM155959	0.479427	cluster2
GSM155960	0.768774	cluster2
GSM155962	2.1482	cluster1
GSM155963	0.978969	cluster2
GSM155983	1.0105	cluster2
GSM155985	0.476977	cluster2
GSM155986	1.8711	cluster1
GSM155987	0.828903	cluster2
GSM155990	2.00741	cluster1
GSM155991	0.471302	cluster2
GSM155992	0.969228	cluster1
GSM155993	0.0465084	cluster2

## Sheet: G
Basic information of GSE9843 cohort
Patient ID	5mC scores	5mC subtypes
GSM248688	0.835407	cluster2
GSM248689	1.62693	cluster1
GSM248690	1.37003	cluster2
GSM248691	1.1213	cluster2
GSM248692	1.15335	cluster2
GSM248693	0.495273	cluster2
GSM248694	0.821529	cluster2
GSM248695	0.878144	cluster2
GSM248696	1.23938	cluster2
GSM248697	1.34138	cluster1
GSM248698	0.681005	cluster2
GSM248699	1.54799	cluster1
GSM248700	0.714784	cluster2
GSM248701	1.00313	cluster1
GSM248702	1.41602	cluster1
GSM248703	0.929713	cluster2
GSM248704	0.998743	cluster2
GSM248705	0.654454	cluster2
GSM248706	1.15143	cluster1
GSM248707	1.61624	cluster2
GSM248708	1.38383	cluster2
GSM248709	0.211536	cluster2
GSM248710	1.05828	cluster2
GSM248711	0.878063	cluster2
GSM248712	1.1266	cluster1
GSM248713	0.286975	cluster1
GSM248714	1.73945	cluster1
GSM248715	0.913793	cluster2
GSM248716	0.669944	cluster2
GSM248717	1.35675	cluster2
GSM248718	0.698492	cluster2
GSM248719	0.949879	cluster2
GSM248720	0.592836	cluster2
GSM248721	0.809082	cluster2
GSM248722	1.78675	cluster1
GSM248723	2.01643	cluster1
GSM248724	0.639987	cluster2
GSM248725	0.454898	cluster2
GSM248726	1.03581	cluster2
GSM248727	1.61746	cluster1
GSM248728	2.45709	cluster1
GSM248729	1.20116	cluster1
GSM248730	1.29373	cluster2
GSM248731	2.17674	cluster1
GSM248732	1.42891	cluster2
GSM248733	0.324284	cluster2
GSM248734	0.289852	cluster2
GSM248735	0.783846	cluster2
GSM248736	1.14833	cluster2
GSM248737	0.67802	cluster2
GSM248738	1.14614	cluster1
GSM248739	0.352977	cluster2
GSM248740	1.4661	cluster2
GSM248741	0.689231	cluster2
GSM248742	1.62589	cluster2
GSM248743	0.657218	cluster2
GSM248744	0.698102	cluster2
GSM248745	2.49249	cluster1
GSM248746	1.01818	cluster2
GSM248747	1.04749	cluster2
GSM248748	1.69831	cluster2
GSM248749	1.04594	cluster1
GSM248750	1.91589	cluster1
GSM248751	1.32743	cluster2
GSM248752	0.692209	cluster2
GSM248753	1.47961	cluster2
GSM248754	0.612031	cluster2
GSM248755	2.02577	cluster1
GSM248756	1.46736	cluster2
GSM248757	1.26446	cluster2
GSM248758	0.957563	cluster2
GSM248759	1.40897	cluster2
GSM248760	1.28263	cluster2
GSM248761	1.16722	cluster1
GSM248762	1.45535	cluster1
GSM248763	1.6874	cluster1
GSM248764	0.511454	cluster2
GSM248765	1.80885	cluster1
GSM248766	0.874326	cluster2
GSM248767	1.45108	cluster1
GSM248768	2.28229	cluster1
GSM248769	0.73445	cluster1
GSM248770	0.721675	cluster2
GSM248771	0.995269	cluster2
GSM248772	1.58992	cluster1
GSM248773	0.857593	cluster2
GSM248774	1.08308	cluster2
GSM248775	1.7905	cluster1
GSM248776	2.88684	cluster1
GSM248777	1.99593	cluster1
GSM248778	2.59711	cluster1

## Sheet: H
Basic information of GSE63898 cohort
Patient ID	5mC scores	5mC subtypes
GSM1559606	3.3096	cluster1
GSM1559608	0.538586	cluster2
GSM1559609	0.605036	cluster2
GSM1559611	0.264471	cluster2
GSM1559613	0.964969	cluster2
GSM1559615	1.32229	cluster2
GSM1559617	0.885546	cluster2
GSM1559619	2.53177	cluster1
GSM1559621	0.25798	cluster2
GSM1559623	1.45995	cluster2
GSM1559625	2.21468	cluster2
GSM1559627	0.7802	cluster2
GSM1559629	1.62801	cluster2
GSM1559631	0.748809	cluster2
GSM1559633	1.24161	cluster2
GSM1559634	1.01388	cluster2
GSM1559636	1.76222	cluster2
GSM1559638	0.420417	cluster2
GSM1559640	0.369087	cluster2
GSM1559642	0.963452	cluster2
GSM1559644	0.301271	cluster2
GSM1559646	2.10962	cluster1
GSM1559648	0.901508	cluster1
GSM1559650	1.58695	cluster1
GSM1559652	0.736908	cluster2
GSM1559654	1.10664	cluster2
GSM1559656	1.00357	cluster2
GSM1559658	1.50486	cluster2
GSM1559660	0.75537	cluster2
GSM1559662	1.88272	cluster2
GSM1559664	3.15593	cluster2
GSM1559665	1.14364	cluster1
GSM1559667	0.778979	cluster2
GSM1559669	1.09639	cluster2
GSM1559671	1.13969	cluster2
GSM1559673	0.965087	cluster2
GSM1559675	0.808273	cluster2
GSM1559677	0.719933	cluster2
GSM1559679	1.08669	cluster2
GSM1559681	0.908232	cluster2
GSM1559683	0.868087	cluster2
GSM1559685	0.819547	cluster2
GSM1559687	0.59785	cluster2
GSM1559689	0.445914	cluster2
GSM1559690	0.50218	cluster2
GSM1559692	0.374204	cluster2
GSM1559693	0.311746	cluster2
GSM1559695	0.176714	cluster2
GSM1559696	2.14141	cluster2
GSM1559697	0.478153	cluster2
GSM1559699	0.368629	cluster2
GSM1559701	1.03437	cluster2
GSM1559703	0.32345	cluster2
GSM1559705	2.90097	cluster1
GSM1559707	2.57197	cluster1
GSM1559708	0.558417	cluster2
GSM1559710	1.47153	cluster1
GSM1559712	2.02154	cluster2
GSM1559713	0.569054	cluster1
GSM1559714	1.8672	cluster1
GSM1559715	1.73128	cluster1
GSM1559717	0.507332	cluster2
GSM1559719	0.214266	cluster2
GSM1559720	1.58571	cluster1
GSM1559722	0.489521	cluster2
GSM1559724	0.196405	cluster2
GSM1559725	1.4186	cluster1
GSM1559727	0.772156	cluster1
GSM1559729	2.29462	cluster1
GSM1559730	0.180812	cluster2
GSM1559732	1.06671	cluster2
GSM1559734	1.28285	cluster1
GSM1559736	0.775358	cluster2
GSM1559738	2.51484	cluster1
GSM1559739	1.44271	cluster2
GSM1559741	0.81467	cluster2
GSM1559742	0.590888	cluster2
GSM1559744	2.71205	cluster1
GSM1559746	0.797724	cluster2
GSM1559748	0.256384	cluster2
GSM1559750	0.846091	cluster2
GSM1559752	0.928781	cluster1
GSM1559754	0.166575	cluster2
GSM1559755	1.09859	cluster2
GSM1559756	0.839329	cluster2
GSM1559758	1.60695	cluster1
GSM1559760	0.651356	cluster2
GSM1559761	0.603007	cluster2
GSM1559763	0.986637	cluster1
GSM1559764	0.627826	cluster1
GSM1559766	1.62692	cluster2
GSM1559768	1.00651	cluster2
GSM1559770	0.926411	cluster1
GSM1559772	2.20078	cluster1
GSM1559774	1.42606	cluster2
GSM1559775	2.2039	cluster1
GSM1559777	1.28776	cluster1
GSM1559779	1.67953	cluster2
GSM1559781	1.32651	cluster1
GSM1559784	1.55778	cluster2
GSM1559785	0.975995	cluster1
GSM1559787	0.604922	cluster2
GSM1559788	1.06646	cluster2
GSM1559790	1.55461	cluster1
GSM1559792	1.44888	cluster2
GSM1559794	1.82615	cluster1
GSM1559796	1.23992	cluster2
GSM1559798	0.657114	cluster2
GSM1559799	0.637068	cluster2
GSM1559800	0.299124	cluster2
GSM1559802	1.58148	cluster2
GSM1559803	0.41718	cluster2
GSM1559805	1.38296	cluster1
GSM1559807	0.519971	cluster2
GSM1559809	1.41275	cluster2
GSM1559811	0.560825	cluster1
GSM1559812	1.42767	cluster2
GSM1559813	0.823464	cluster2
GSM1559814	1.9292	cluster1
GSM1559815	0.475477	cluster2
GSM1559817	1.87885	cluster1
GSM1559819	0.800859	cluster2
GSM1559821	0.748281	cluster2
GSM1559823	0.863874	cluster2
GSM1559825	2.77437	cluster1
GSM1559827	0.956571	cluster2
GSM1559829	0.841637	cluster2
GSM1559831	0.760603	cluster2
GSM1559833	0.418372	cluster2
GSM1559835	1.23881	cluster2
GSM1559837	0.585578	cluster2
GSM1559838	3.08745	cluster1
GSM1559840	0.568866	cluster2
GSM1559842	1.91986	cluster2
GSM1559843	0.0303979	cluster2
GSM1559845	1.75769	cluster2
GSM1559846	0.579099	cluster2
GSM1559847	0.132042	cluster2
GSM1559848	1.11455	cluster2
GSM1559849	0.651378	cluster2
GSM1559850	0.94454	cluster2
GSM1559852	0.043523	cluster2
GSM1559854	1.64782	cluster2
GSM1559856	0.277647	cluster2
GSM1559858	2.44611	cluster1
GSM1559860	0.865457	cluster2
GSM1559862	1.34504	cluster1
GSM1559864	1.17795	cluster2
GSM1559866	0.588119	cluster2
GSM1559868	0.856975	cluster2
GSM1559870	0.400248	cluster2
GSM1559872	1.51824	cluster1
GSM1559873	0.691172	cluster2
GSM1559874	1.67301	cluster2
GSM1559876	0.857438	cluster2
GSM1559877	0.913154	cluster2
GSM1559879	0.702127	cluster2
GSM1559880	0.0134248	cluster2
GSM1559882	0.614682	cluster2
GSM1559884	0.275147	cluster2
GSM1559885	0.716962	cluster2
GSM1559886	0.856684	cluster2
GSM1559887	1.00433	cluster2
GSM1559889	0.660059	cluster2
GSM1559890	1.40943	cluster2
GSM1559892	1.70782	cluster2
GSM1559893	2.75256	cluster1
GSM1559895	0.352106	cluster2
GSM1559897	2.14287	cluster1
GSM1559899	1.11914	cluster1
GSM1559901	0.282296	cluster2
GSM1559903	1.4936	cluster2
GSM1559905	1.75635	cluster2
GSM1559907	1.56828	cluster2
GSM1559908	2.68251	cluster1
GSM1559910	0.560009	cluster2
GSM1559912	0.979437	cluster2
GSM1559914	0.954734	cluster2
GSM1559915	1.79042	cluster2
GSM1559917	0.599162	cluster2
GSM1559919	1.36692	cluster2
GSM1559920	0.14561	cluster2
GSM1559922	2.57817	cluster2
GSM1559924	0.239657	cluster2
GSM1559925	1.73009	cluster1
GSM1559927	0.39838	cluster2
GSM1559928	1.30447	cluster2
GSM1559930	1.91508	cluster1
GSM1559932	1.45902	cluster1
GSM1559934	1.55907	cluster1
GSM1559936	1.12823	cluster2
GSM1559938	1.02108	cluster2
GSM1559939	0.232823	cluster1
GSM1559940	0.945049	cluster1
GSM1559942	2.02547	cluster2
GSM1559944	0.862022	cluster2
GSM1559945	1.92688	cluster2
GSM1559947	2.65259	cluster1
GSM1559948	0.863472	cluster2
GSM1559950	1.48908	cluster2
GSM1559952	4.03241	cluster1
GSM1559954	0.83963	cluster2
GSM1559955	0.342449	cluster2
GSM1559957	0.652677	cluster2
GSM1559958	1.33771	cluster2
GSM1559959	3.28737	cluster1
GSM1559961	1.15299	cluster1
GSM1559962	1.09158	cluster2
GSM1559964	1.23972	cluster1
GSM1559966	1.28866	cluster1
GSM1559968	0.446558	cluster2
GSM1559970	0.875412	cluster2
GSM1559972	0.435745	cluster2
GSM1559973	0.772183	cluster2
GSM1559975	2.56082	cluster1
GSM1559977	1.69457	cluster2
GSM1559979	0.1239	cluster2
GSM1559980	2.00288	cluster1
GSM1559982	1.03756	cluster2
GSM1559984	3.55499	cluster2
GSM1559986	0.344652	cluster2
GSM1559988	0.783313	cluster2
GSM1559990	0.459136	cluster2
GSM1559992	0.999107	cluster2
GSM1559994	0.425369	cluster2
GSM1559996	0.558557	cluster2
GSM1559998	0.777997	cluster2
GSM1559999	1.9451	cluster2
